# Supplementary material for: Immunophenotyping and transcriptional profiling of in vitro cultured human adipose tissue derived stem cells
Source: Sci Rep. 2018 Jul 27;8:11339. doi: 10.1038/s41598-018-29477-5 (PMC6063933; doi:10.1038/s41598-018-29477-5)
Supplement: Supplementary file 2 — Dataset 2 [file 41598_2018_29477_MOESM2_ESM.xlsx]

## Sheet: Supplementary_Table_2
ASCs Surface Antigens (Markers)	Marker Classification	FWD primer	REV primer	UPL
ANPEP (CD13)	primary stable positive marker (1, 3, 4, 6)	agtgacacgacgattctcca	cctgtttcctcgttgtcctt	#78
ENG (CD105)	primary stable positive marker (1, 3, 4, 6)	ttgtgcaggtcagagtgtcc	ccaggtggcagctgtctaa	#15
THY1 (CD90)	primary stable positive marker (1, 3, 4, 6)	tcctcccagaacgtcacagt	agcagccacgaggtgttc	#40
NT5E (CD73)	primary stable positive marker (1, 3, 4, 6)	caaatatcaggactttatttgccata	ttcatcttcaaacactaaatttgtcc	#9
CD44	primary stable positive marker (1, 3, 4, 6)	gacaccatggacaagttttgg	cggcaggttatattcaaatcg	#13
ITGB1 (CD29)	primary stable positive marker (1, 3, 4, 6)	cgatgccatcatgcaagt	acaccagcagccgtgtaac	#65
MME (CD10)	positive (2, 3, 5, 6)	ggggaggctttatgtggaag	ctcggatctgtgcaatcaaa	#67
DPP4 (CD26)	secondary positive marker (6)	gcacggcaacacattgaa	tgaggttctgaaggcctaaatc	#20
CD36	secondary positive marker (6)	gcagcaacattcaagttaagca	gctgcaggaaagagactgtgt	#73
ITGA4 (CD49d)	secondary positive marker (6)	gctggaatatccagtttttacaca	acaaaaagagagccagtccagt	#57
ITGA5 (CD49e)	secondary positive marker (6)	ccgtgtggttttaggtggac	ttgatcaggtactcggggtaa	#68
ALCAM (CD166)	positive (2, 3, 6)	ggcagtggaagcgtcataa	cattctcttcaggggaaatga	#6
CD55	positive (3)	ctgctggtgctgttgtgc	tcctcgggaaaacttgtacg	#20
CD59	positive (3)	cacaatgggaatccaaggag	agcactgcaggctatgacc	#29
CD9	positive (2,3)	gaggcaccaagtgcatcaa	agccatagtccaatggcaag	#62
ICAM1 (CD54)	positive (3)	ccttcctcaccgtgtactgg	agcgtagggtaaggttcttgc	#71
NGFR (CD247)	positive, decreasing (2)	tcatccctgtctattgctcca	tgttctgcttgcagctgttc	#66
PTPRC (CD45)	primary negative marker (1, 2, 3, 6)	gtatttgtgacagggcaaagc	ggtttggtgacttggattgg	#73
PECAM1 (CD31)	primary negative marker (2, 3, 4, 6)	gcaacacagtccagatagtcgt	gacctcaaactgggcatcat	#14
GYPA (CD235a)	primary negative marker (6)	gacacatatgcagccactcc	atgatgggcaagttgtaccc	#35
ITGA6 (CD49f)	secondary negative marker (6)	acattctcatgcgagccttc	ggaaacacagtcactcgaacc	#74
PODXL	secondary negative marker (6)	ccagaggaaggaccagca	cagtgttgggttgtcatggt	#17
VCAM1 (CD106)	secondary negative marker (6)	tgatgttcaaggaagagaaaacaa	ggatgcaaaatagagcacgag	#2
ITGAM (CD11b)	secondary negative marker (6)	ggcatccgcaaagtggta	ggatcttaaaggcattctttcg	#9
CD34	negative/not obvious (1, 2, 3, 4, 6)	tgttcaggcatcagagaagtg	cgcacagctggaggtcttat	#1
CD19	negative (1)	tccacctggagatcactgct	gaccttccagccaccagtc	#66
PDGFRB (CD140b)	negative (2)	catacccccgcaaagaaag	agcggatgtggtaaggcata	#22
RPL13A	housekeeping gene	caagcggatgaacaccaac	tgtggggcagcatacctc	#28
RPLP0	housekeeping gene	ccaactacttccttaagatcatcca	atctgcttggagcccacat	#32
HPRT1	housekeeping gene	tgaccttgatttattttgcatacc	cgagcaagacgttcagtcct	#73
1. Dominici et al. 2006. Minimal criteria for defining multipotent mesenchymal stromal cells. The International Society for Cellular Therapy position statement. Cytotherapy 8: 315-318
2. Mizuno et al.2012. Concise Review: Adipose-Derived Stem Cells as a Novel Tool for Future Regenerative Medicine. Stem Cells 30: 804-810
3. Gimble et al. 2007. Adipose-Derived Stem Cells for Regenerative Medicine. Circulation Research. 100: 1249-1260
4. Mitchell et al. 2006. Immunophenotype of Human Adipose-Derived Cells: Temporal Changes in Stromal-Associated and Stem Cell–Associated Markers. Stem Cells. 24:376–385
5. Ong et al. 2014. Identification of Specific Cell-Surface Markers of Adipose-Derived Stem Cells from Subcutaneous and Visceral Fat Depots, Stem Cell Reports 2: 171-17
6. Bourin et al. 2013. Stromal cells from the adipose tissue-derived stromal vascular fraction and culture expanded adipose tissue-derived stromal/stem cells: a joint statement of the International Federation for Adipose Therapeutics and Science (IFATS) and the International Society for Cellular Therapy (ISCT). Cytotherapy 15: 641-648
Supplementary table 2: Summary of quantitative PCR assay design. ASCs Surface Antigens (Markers) gene name according to the approved HUGO HGNC Database – Human Genome Organisation Gene Nomenclature Committee Database); Marker Classification (types of ASCs markers) – classification based on representative published guidelines (1-6); FWD primer - sequence of forward primer 5'-3'; REV primer – rever…

## Sheet: Supplementary_Table_3
Patients- plastic surgery
	PS1 (P1)		PS1 (P2)		PS1 (P3)		PS1 (P4)		PS1 (P5)		PS1 (P6)		PS3 (P1)		PS3 (P2)		PS3 (P3)		PS3 (P4)		PS3 (P5)		PS3 (P6)		PS2 (P1)		PS2 (P2)		PS2 (P3)		PS2 (P4)		PS2 (P5)		PS2 (P6)		PS4 (P1)		PS4 (P2)		PS4 (P3)		PS4 (P4)		PS5 (P5)		PS4 (P6)		PS5 (P1)
ASCs Markers	T/R	T/R Error	T/R	T/R Error	T/R	T/R Error	T/R	T/R Error	T/R	T/R Error	T/R	T/R Error	T/R	T/R Error	T/R	T/R Error	T/R	T/R Error	T/R	T/R Error	T/R	T/R Error	T/R	T/R Error	T/R	T/R Error	T/R	T/R Error	T/R	T/R Error	T/R	T/R Error	T/R	T/R Error	T/R	T/R Error	T/R	T/R Error	T/R	T/R Error	T/R	T/R Error	T/R	T/R Error	T/R	T/R Error	T/R	T/R Error	T/R
ANPEP (CD13)	1.706	0.0352	1.425	0.0841	1.305	0.0416	1.411	0.1087	1.38	0.0725	1.61	0.0338	0.2646	0.0139	0.3557	0.0641	0.7231	0.0189	0.3601	0.026	0.5364	0.0185	0.3862	0.0268	0.5259	0.0141	0.6191	0.0371	0.7388	0.036	0.6228	0.0101	0.9402	0.1072	0.7146	0.0321	0.3866	0.0167	0.4664	0.0149	0.6	0.0287	0.4439	0.0393	0.9031	0.0474	0.6543	0.0232	0.5825
ENG (CD105)	0.37	0.00754	0.664	0.0141	0.7006	0.0231	1.187	0.0454	0.6161	0.0227	0.6743	0.028	0.6157	0.0138	0.7433	0.0141	1.048	0.0351	0.7021	0.044	1.088	0.0349	0.7049	0.015	0.8844	0.0236	1.27	0.0522	1.289	0.0556	1.075	0.0333	1.015	0.033	1.229	0.0579	1.367	0.0735	1.257	0.0174	1.537	0.0355	0.8168	0.0617	1.552	0.021	1.043	0.0424	0.6984
THY1 (CD90)	0.4429	0.0068	0.7134	0.0153	0.5205	0.0365	0.5191	0.0108	0.3406	0.0206	0.3802	0.00846	0.784	0.0127	0.8125	0.0257	0.7909	0.0249	0.6488	0.042	0.6537	0.0189	0.5454	0.0116	0.3913	0.027	0.4215	0.0168	0.5164	0.024	0.3133	0.00482	0.3456	0.0176	0.2395	0.0101	0.8636	0.0356	0.7609	0.0284	0.9146	0.0331	0.6429	0.047	0.9773	0.0073	0.8714	0.0322	0.5667
NT5E (CD73)	1.437	0.0295	0.9669	0.0469	1.095	0.0367	1.087	0.0746	1.157	0.0543	1.527	0.1794	0.5217	0.0102	0.6188	0.0141	0.8154	0.0214	0.7414	0.0518	0.9696	0.0357	0.8937	0.042	0.679	0.032	0.6985	0.0256	1.213	0.047	0.6994	0.0191	1.098	0.0435	1.057	0.0798	0.8054	0.0371	1.115	0.0209	1.238	0.0172	0.9899	0.0705	1.051	0.0616	1.006	0.0451	0.7221
CD44	0.7725	0.0125	0.5556	0.0118	0.4793	0.0167	0.8856	0.0181	0.6698	0.023	0.8198	0.0312	0.2956	0.00728	0.2949	0.00834	0.5243	0.0186	0.271	0.0163	0.563	0.0185	0.3306	0.0122	0.5861	0.0216	0.6237	0.0375	0.5763	0.0163	0.4113	0.0135	0.4641	0.0214	0.7708	0.0358	0.2713	0.0168	0.2743	0.00575	0.7493	0.044	0.2645	0.0212	0.5566	0.0041	0.3538	0.0204	0.3854
ITGB1 (CD29)	0.9023	0.0564	1.089	0.07	0.8218	0.0264	1.182	0.0292	0.9305	0.032	1.054	0.0838	0.8721	0.0116	0.9135	0.0317	1.123	0.0526	1.027	0.062	0.9713	0.0441	1.028	0.0219	0.8079	0.027	0.9272	0.0367	1.262	0.039	0.9412	0.0122	1.11	0.0454	1.221	0.0495	1.098	0.0447	1.22	0.0213	1.725	0.0265	1.14	0.0992	1.465	0.0386	1.366	0.0482	1.036
MME (CD10)	0.619	0.0261	1.017	0.0461	0.8616	0.0279	0.7051	0.0188	0.648	0.0289	1.159	0.0296	0.6128	0.0305	0.6753	0.0114	0.5381	0.0391	0.4599	0.0343	0.4129	0.0167	0.4948	0.0105	0.8101	0.0422	1.084	0.0435	1.172	0.0632	0.4446	0.00871	0.4684	0.0153	0.5139	0.0213	0.5069	0.0306	0.6045	0.0184	0.7994	0.0639	0.572	0.0404	0.6672	0.0673	0.556	0.0216	0.54
DPP4 (CD26)	0.048	0.00221	0.0434	0.00163	0.0383	0.00124	0.0277	0.0005	0.0606	0.00208	0.1327	0.00284	0.023	0.00037	0.0269	0.000445	0.0265	0.000697	0.0493	0.00307	0.0283	0.00159	0.0611	0.00494	0.0496	0.00113	0.0416	0.00153	0.1533	0.00654	0.0547	0.000914	0.1184	0.00394	0.1074	0.00437	0.0193	0.000837	0.0362	0.000559	0.0444	0.000729	0.0863	0.00607	0.0604	0.00112	0.0877	0.00332	0.0421
CD36	0.5217	0.0324	1.111	0.1064	0.7585	0.0248	0.877	0.0743	0.3936	0.0548	0.4091	0.0241	0.3449	0.0461	0.3015	0.0237	0.4206	0.0519	0.2841	0.0257	0.2743	0.0188	0.1024	0.00696	0.7036	0.0884	0.2157	0.0135	2.491	0.2921	1.677	0.1343	1.438	0.1561	0.5192	0.0396	1.023	0.0848	0.5085	0.0273	0.4662	0.0404	0.2127	0.018	0.3982	0.0387	0.3381	0.0354	0.4905
ITGA4 (CD49d)	0.5388	0.00995	0.8253	0.0161	0.7691	0.0392	1.045	0.0202	0.7689	0.031	0.8189	0.0196	1.621	0.0282	1.6	0.0273	2.191	0.0838	2.043	0.139	2.113	0.0635	1.857	0.0437	1.417	0.0472	2.106	0.0771	3.256	0.1141	2.105	0.0419	1.763	0.0975	2.268	0.095	1.62	0.0701	1.73	0.0427	2.963	0.1081	2.256	0.1686	2.399	0.0713	2.633	0.1111	1.131
ITGA5 (CD49e)	2.189	0.0452	2.121	0.0732	1.876	0.0805	2.511	0.0588	1.67	0.0634	1.841	0.0639	1.541	0.0278	1.402	0.0246	1.698	0.0759	2.395	0.2884	1.31	0.0377	1.373	0.0291	0.8314	0.0843	0.8306	0.0392	0.9855	0.0293	0.7742	0.0229	0.466	0.1281	0.9408	0.0379	1.69	0.0805	1.274	0.0351	2.077	0.0943	1.665	0.1801	1.663	0.0597	1.134	0.057	2.253
ALCAM (CD166)	0.2286	0.00344	0.3246	0.00842	0.3089	0.0116	0.6078	0.00935	0.278	0.0151	0.3753	0.0191	0.3059	0.00464	0.3027	0.00502	0.5634	0.022	0.3841	0.028	0.737	0.0249	0.4032	0.0145	0.3178	0.00793	0.46	0.0247	0.8099	0.0255	0.623	0.012	0.7668	0.0327	1.232	0.05	0.2929	0.0126	0.4023	0.0045	1.047	0.0288	3.277	0.2624	0.7936	0.0221	0.5999	0.0232	0.2013
CD55	0.168	0.0107	0.291	0.0118	0.3021	0.0103	0.4328	0.00742	0.3718	0.0127	0.4475	0.0244	0.2657	0.00357	0.3528	0.0111	0.4038	0.0112	0.5034	0.0442	0.3774	0.0128	0.4763	0.0332	0.303	0.00902	0.2914	0.0118	0.5237	0.0159	0.4362	0.00834	0.4758	0.0297	0.5575	0.0439	0.6186	0.0253	0.7101	0.0118	1.447	0.031	0.7787	0.0647	0.7483	0.00781	0.5963	0.0247	0.4594
CD59	1.23	0.0183	1.427	0.0282	1.188	0.0409	1.761	0.027	1.436	0.0549	2.264	0.0473	0.8398	0.0135	1.006	0.0167	1.4	0.0365	1.112	0.0743	1.484	0.0423	1.185	0.0329	1.013	0.0217	1.341	0.0491	1.919	0.1998	1.394	0.0252	1.421	0.0455	1.842	0.075	1.154	0.0534	1.131	0.011	1.748	0.0316	1.341	0.0965	1.547	0.0132	1.358	0.0508	1.295
CD9	0.2306	0.0105	0.1436	0.00684	0.1674	0.00685	0.2274	0.00349	0.1966	0.00843	0.5297	0.0151	0.0779	0.00303	0.0428	0.00346	0.0553	0.00227	0.0725	0.00555	0.0766	0.00708	0.0717	0.00178	0.0465	0.0012	0.0271	0.00214	0.0744	0.0021	0.0302	0.00191	0.0437	0.00302	0.1249	0.00959	0.0974	0.00679	0.1011	0.00342	0.3979	0.00613	0.1608	0.0112	0.1743	0.0013	0.1376	0.00519	0.2339
ICAM1 (CD54)	0.9551	0.0457	0.6805	0.0353	1.024	0.0575	0.4569	0.0238	0.6618	0.0223	1.04	0.0603	0.00811	0.000403	1.236	0.0212	0.5597	0.0189	0.6733	0.0542	0.2812	0.0128	0.6975	0.0746	1.224	0.068	1.29	0.0533	2.248	0.0651	0.7557	0.0272	0.7361	0.0251	0.3579	0.0198	1.462	0.0622	0.73	0.0446	0.2529	0.0193	0.5334	0.0449	0.2797	0.00524	0.2874	0.0177	1.672
NGFR (CD271)	0	0	0	0	0	0	0	0	0	0	0	0	0.535	0.00733	0	0	0.4499	0.0203	0	0	0.8459	0.0242	0	0	1.355	0.1648	0.8995	0.0337	0.4846	0.0183	0.2998	0.019	0.2523	0.0267	0.4794	0.0202	0	0	0	0	0	0	0	0	0	0	0	0	0
PTPRC (CD45)	0	0	0	0	0	0	0	0	0	0	0	0	0	0	0	0	0	0	0	0	0	0	0	0	0	0	0	0	0	0	0	0	0	0	0	0	0	0	0	0	0	0	0	0	0	0	0	0	0
PECAM1 (CD31)	0	0	0	0	0	0	0	0	0	0	0	0	0.2217	0.0189	0	0	0	0	0	0	0	0	0	0	0	0	0	0	0	0	0	0	0	0	0	0	0.0786	0.00414	0.0266	0.00035	0	0	0	0	0	0	0	0	0.1741
GYPA (CD235a)	0	0	0	0	0	0	0	0	0	0	0	0	0	0	0	0	0	0	0	0	0	0	0	0	0	0	0	0	0	0	0	0	0	0	0	0	0	0	0	0	0	0	0	0	0	0	0	0	0
ITGA6 (CD49f)	0.1369	0.0138	0.0863	0.00302	0.087	0.00585	0.3243	0.0174	0.16	0.0152	0.1823	0.00549	0.218	0.00715	0.162	0.00992	0.2432	0.088	0.3143	0.0202	0.6015	0.1177	0.3087	0.027	0.1804	0.0245	0.1185	0.0217	0.1906	0.0382	0.322	0.0434	0.4027	0.0149	0.8473	0.1759	0.1622	0.0142	0.162	0.0214	0.7878	0.1082	0.2778	0.0261	0.4773	0.0553	0.4434	0.1183	0.1553
PODXL	0.1371	0.00435	0.0544	0.00108	0.025	0.00107	0.1746	0.00395	0.0695	0.0243	0.0922	0.00653	0.0304	0.000567	0.0247	0.00801	0.1047	0.0048	0.0519	0.0051	0.2144	0.0876	0.0634	0.00685	0.0687	0.00725	0.0406	0.00294	0.0577	0.00173	0.0492	0.00064	0.0361	0.00666	0.2057	0.00844	0.0633	0.0036	0.0338	0.0117	0.178	0.00475	0.0687	0.00321	0.0708	0.0079	0.0821	0.00334	0.0167
VCAM1 (CD106)	0.1707	0.00539	0	0	0	0	0	0	0	0	0	0	0	0	0	0	0	0	0	0	0	0	0	0	0	0	0	0	0	0	0	0	0	0	0	0	0	0	0	0	0	0	0	0	0	0	0.0191	0.000794	0
ITGAM (CD11b)	0.1658	0.0077	0.0893	0.0124	0.0366	0.00846	0	0	0.00933	0.00405	0.00349	0.000172	0.4006	0.0221	0.0999	0.0134	0.0324	0.00609	0.0332	0.0132	0	0	0	0	0.3639	0.0552	0.1763	0.0331	0.0616	0.0422	0	0	0.0193	0.00683	0	0	0.0269	0.00887	0.0105	0.00911	0	0	0	0	0	0	0	0	0.523
CD34	0	0	0	0	0	0	0	0	0	0	0	0	0.5465	0.047	0.1743	0.00627	0.1379	0.1148	0	0	0	0	0	0	1.536	0.204	0.9555	0.0351	1.31	0.07	0.2187	0.00332	0.6211	0.0278	0.8404	0.6991	0.1553	0.023	0.0521	0.00463	0.0397	0.0037	0	0	0	0	0.2086	0.0608	0
CD19	0	0	0	0	0	0	0	0	0	0	0	0	0	0	0	0	0	0	0	0	0	0	0	0	0	0	0	0	0	0	0	0	0	0	0	0	0	0	0	0	0	0	0	0	0	0	0	0	0
PDGFRB (CD140b)	1.846	0.0434	1.377	0.0523	1.941	0.066	1.341	0.0486	1.258	0.0424	1.311	0.0347	1.175	0.0739	1.093	0.0181	0.9258	0.0306	1.36	0.0888	0.9515	0.0489	1.457	0.0309	1.052	0.0241	1.237	0.0485	2.518	0.0968	1.025	0.0152	1.31	0.0426	0.9141	0.0422	1.113	0.0741	1.121	0.0198	0.8143	0.017	1.265	0.0916	0.7238	0.0508	0.8513	0.0633	2.198
Patients-surgical oncology
	OS3 (P1)		OS3 (P2)		OS3 (P3)		OS3 (P4)		OS3 (P5)		OS3 (P6)		OS4 (P1)		OS4 (P2)		OS4 (P3)		OS4 (P4)		OS4 (P5)		OS4 (P6)		OS5 (P1)		OS5 (P2)		OS5 (P3)		OS5 (P4)		OS5 (P5)		OS5 (P6)		OS2 (P1)		OS2 (P2)		OS2 (P3)		OS2 (P4)		OS2 (P5)		OS2 (P6)		OS1 (P1)
ASCs Markers	T/R	T/R Error	T/R	T/R Error	T/R	T/R Error	T/R	T/R Error	T/R	T/R Error	T/R	T/R Error	T/R	T/R Error	T/R	T/R Error	T/R	T/R Error	T/R	T/R Error	T/R	T/R Error	T/R	T/R Error	T/R	T/R Error	T/R	T/R Error	T/R	T/R Error	T/R	T/R Error	T/R	T/R Error	T/R	T/R Error	T/R	T/R Error	T/R	T/R Error	T/R	T/R Error	T/R	T/R Error	T/R	T/R Error	T/R	T/R Error	T/R
ANPEP (CD13)	0.9782	0.0652	0.6155	0.024	1.208	0.0331	0.8947	0.0581	0.6473	0.0287	1.175	0.0671	2.213	0.0893	0.9037	0.0592	1.55	0.0522	1.833	0.1024	1.259	0.0373	2.331	0.1838	0.5909	0.0204	0.5348	0.0365	0.5418	0.0306	1.602	0.0539	0.7948	0.0215	0.6479	0.0167	1.196	0.0928	0.5299	0.022	0.7081	0.0682	1.612	0.0757	2.803	0.0888	2.574	0.1123	0.9216
ENG (CD105)	1.164	0.0301	0.7421	0.0228	1.689	0.0586	0.9717	0.045	1.329	0.0289	1.157	0.0356	0.676	0.0291	0.5431	0.0407	0.9065	0.0404	1.006	0.0429	0.8038	0.0322	1.033	0.0054	1.545	0.0169	1.3	0.0297	1.465	0.026	2.511	0.0595	1.707	0.0469	1.414	0.0951	0.8876	0.0208	0.7614	0.0316	1.341	0.0864	1.175	0.0428	0.5156	0.0519	0.3375	0.0149	0.6335
THY1 (CD90)	0.4707	0.0124	0.4519	0.0266	0.558	0.0155	0.5554	0.0303	0.5163	0.0113	0.5768	0.019	0.4877	0.0139	0.4468	0.03	0.7625	0.0573	0.6154	0.0254	0.4787	0.0191	0.7491	0.0137	0.6496	0.00727	0.5695	0.0114	0.488	0.00967	0.9108	0.0217	0.6671	0.0197	0.595	0.011	0.8498	0.0161	0.9145	0.023	0.7923	0.0275	0.894	0.0365	0.9696	0.0337	1.158	0.0473	0.6288
NT5E (CD73)	1.29	0.0519	1.562	0.0464	1.406	0.0347	1.35	0.1027	1.353	0.099	2.148	0.0689	1.475	0.0652	0.8714	0.0578	1.28	0.0584	1.512	0.0585	1.252	0.0383	1.537	0.00801	1.108	0.0946	1.041	0.0414	1.167	0.0135	1.452	0.0617	1.064	0.0479	1.066	0.0206	1.147	0.0305	0.6856	0.0358	0.7395	0.0364	1.17	0.0818	1.594	0.0623	1.896	0.1031	0.8368
CD44	0.5801	0.0152	0.4938	0.0296	0.8265	0.0651	0.4316	0.02	0.5311	0.0116	0.5295	0.0158	0.7458	0.0318	0.3451	0.0227	0.4137	0.0202	0.6262	0.024	0.576	0.0183	0.9716	0.0603	0.4774	0.0149	0.4541	0.0116	0.442	0.0051	0.6669	0.0276	0.6795	0.0525	0.4983	0.0221	0.5375	0.012	0.2977	0.00941	0.5619	0.0116	0.7627	0.0298	0.8801	0.0278	0.7815	0.034	0.4422
ITGB1 (CD29)	0.9296	0.0305	0.8717	0.0617	1.128	0.0247	0.8318	0.0826	1.05	0.0228	0.9504	0.0302	1.355	0.0352	1.382	0.094	1.957	0.0868	1.427	0.0551	1.394	0.0441	1.954	0.166	1.405	0.0326	1.346	0.0271	1.342	0.0169	1.595	0.0374	1.78	0.1322	1.519	0.0394	1.536	0.0735	1.641	0.0565	1.9	0.1089	1.67	0.0666	1.765	0.0679	1.33	0.0547	1.384
MME (CD10)	0.4602	0.014	0.7971	0.0291	0.715	0.0167	0.7507	0.0374	0.6234	0.0354	0.8858	0.0307	0.7747	0.0188	1.963	0.1351	1.977	0.1332	1.262	0.0531	1.179	0.0524	1.284	0.0121	1.69	0.1434	1.24	0.059	0.9827	0.0114	1.452	0.0398	1.163	0.103	1.19	0.0241	2.168	0.0353	0.9136	0.0258	0.7636	0.03	0.6643	0.0244	0.5174	0.0191	0.7236	0.0301	1.403
DPP4 (CD26)	0.0441	0.00278	0.1208	0.00573	0.0807	0.00251	0.2315	0.0109	0.197	0.00475	4.044	0.1303	0.0684	0.00235	0.1979	0.0145	0.2501	0.0199	0.1287	0.00525	0.0827	0.00247	0.1042	0.000896	0.1306	0.00234	0.244	0.00495	0.2757	0.0148	0.2867	0.00762	0.1575	0.00441	0.1949	0.00385	0.5807	0.0113	0.2145	0.00585	0.068	0.00293	0.0875	0.00318	0.164	0.00531	1.42	0.0591	0.2291
CD36	0.6369	0.1115	0.6081	0.0168	1.097	0.0948	0.7557	0.0595	0.423	0.0398	0.3694	0.0318	1.113	0.0661	0.7468	0.0626	0.6403	0.1049	0.4509	0.0185	0.2717	0.0163	0.3408	0.032	1.098	0.0835	1.279	0.0884	1.433	0.1302	2.312	0.1826	0.8682	0.0929	0.957	0.0939	2.36	0.1	1.15	0.1048	0.6923	0.0247	0.5573	0.0208	0.2146	0.00768	0.085	0.00346	0.6528
ITGA4 (CD49d)	1.5	0.0408	0.9533	0.0755	1.745	0.0526	1.585	0.0791	1.853	0.0475	1.583	0.0494	1.189	0.0282	1.389	0.0914	2.02	0.0814	1.599	0.0719	1.634	0.0618	1.955	0.1733	2.193	0.0236	2.834	0.0581	3.024	0.0442	4.121	0.1019	4.032	0.1153	4.262	0.2212	1.402	0.0226	2.517	0.0636	2.599	0.0519	2.597	0.0953	2.414	0.1782	1.285	0.0521	1.358
ITGA5 (CD49e)	1.904	0.0564	1.423	0.0413	1.724	0.0663	1.515	0.0713	1.405	0.043	1.536	0.0491	3.572	0.1213	2.986	0.2047	5.094	0.2175	3.556	0.2267	3.431	0.1083	4.455	0.0586	1.927	0.1157	1.494	0.0735	1.332	0.0187	2.224	0.085	1.66	0.0907	1.688	0.0631	1.952	0.047	2.027	0.0529	1.794	0.0458	2.193	0.0836	1.408	0.0576	1.146	0.0542	1.496
ALCAM (CD166)	0.2121	0.00655	0.1563	0.00444	0.2962	0.0103	0.2737	0.0129	0.3681	0.0115	0.3247	0.0165	0.2597	0.00979	0.3953	0.0275	0.706	0.0354	0.6098	0.0239	0.644	0.0191	1.064	0.0353	0.5267	0.0202	0.5867	0.013	0.6767	0.00967	1.22	0.0546	1.433	0.0394	1.11	0.02	0.7086	0.0114	0.4183	0.0235	0.6119	0.0384	0.7564	0.0472	0.6148	0.0207	0.3146	0.0142	0.4345
CD55	0.3521	0.00915	0.3783	0.0176	0.512	0.0168	0.404	0.0206	0.7867	0.019	0.4601	0.0145	0.2064	0.00527	0.3085	0.0203	0.4301	0.0228	0.3114	0.0155	0.3401	0.0129	0.4328	0.00492	0.4148	0.0107	0.549	0.0108	0.5733	0.00855	0.5611	0.023	0.4698	0.0416	0.4427	0.00925	0.3763	0.0107	0.5619	0.0247	0.6255	0.0242	0.5633	0.0227	0.5313	0.0174	0.6708	0.033	0.5906
CD59	1.439	0.0381	1.73	0.048	2.152	0.0473	1.842	0.085	1.949	0.0425	2.383	0.0714	1.583	0.0829	1.315	0.0863	2.12	0.0904	1.835	0.0703	1.553	0.0461	2.229	0.0691	1.386	0.0154	1.637	0.0435	1.675	0.0253	2.514	0.0576	2.028	0.0764	1.74	0.0332	2.784	0.0495	1.719	0.0489	1.998	0.0408	2.21	0.0811	2.082	0.0712	2.312	0.0988	1.568
CD9	0.2256	0.007	0.296	0.00953	0.1296	0.00461	0.2037	0.0122	0.276	0.00626	3.58	0.2286	0.2494	0.0058	0.1695	0.0111	0.2662	0.0115	0.1675	0.00663	0.1588	0.00476	0.1976	0.00476	0.1245	0.0022	0.1761	0.00363	0.1903	0.0103	0.2958	0.00689	0.2153	0.00879	0.2043	0.00471	0.2822	0.00467	0.1236	0.0038	0.1363	0.00433	0.2259	0.0108	0.1645	0.00538	0.2086	0.0141	0.1371
ICAM1 (CD54)	0.9273	0.0436	1.825	0.1078	0.7474	0.0234	1.622	0.0905	1.218	0.0277	1.44	0.0519	0.7868	0.0321	1.352	0.0891	1.234	0.0664	0.7884	0.031	0.7469	0.0279	0.7993	0.0598	2.254	0.1031	2.531	0.0599	1.987	0.0257	0.8715	0.0451	0.436	0.0179	0.5587	0.0265	2.575	0.1059	2.36	0.062	1.027	0.0241	0.9872	0.0489	0.3764	0.0119	0.762	0.0396	2.066
NGFR (CD271)	0	0	0.2687	0.0693	0	0	0.0206	0.00102	0	0	0	0	1.175	0.0741	0	0	0	0	0	0	0	0	0	0	0.1569	0.00787	0	0	0	0	0	0	0	0	0	0	0	0	0	0	0	0	0	0	0	0	0	0	0
PTPRC (CD45)	0	0	0	0	0	0	0	0	0	0	0	0	0	0	0	0	0	0	0	0	0	0	0	0	0	0	0	0	0	0	0	0	0	0	0	0	0	0	0	0	0	0	0	0	0	0	0	0	0
PECAM1 (CD31)	0.2525	0.0126	0.6611	0.0192	0.0545	0.00307	0	0	0	0	0	0	0.0649	0.00232	0	0	0	0	0	0	0	0	0	0	0.1663	0.00439	0.0647	0.00162	0	0	0	0	0.0228	0.000794	0	0	0	0	0	0	0	0	0	0	0	0	0	0	0.0855
GYPA (CD235a)	0	0	0	0	0	0	0	0	0	0	0	0	0	0	0	0	0	0	0	0	0	0	0	0	0	0	0	0	0	0	0	0	0	0	0	0	0	0	0	0	0	0	0	0	0	0	0	0	0
ITGA6 (CD49f)	0.2576	0.00939	0.4417	0.0732	0.2854	0.0399	0.4392	0.1387	0.7175	0.1314	0.3507	0.1618	0.1524	0.0184	0.1642	0.0146	0.6922	0.3154	0.5026	0.29	0.5533	0.0924	2.101	1.061	0.2878	0.0126	0.632	0.141	1.158	0.0401	1.971	0.2504	3.48	0.4256	2.982	0.5131	0.2094	0.00675	0.8146	0.3231	1.837	0.2865	2.511	0.1516	2.92	0.2944	1.45	0.6268	0.1321
PODXL	0.0606	0.00172	0.0693	0.0209	0.1393	0.00377	0.0483	0.00362	0.1008	0.00491	0.0366	0.00112	0.1403	0.051	0.0611	0.00471	0.0822	0.00386	0.2133	0.0214	0.1753	0.00541	0.3056	0.0158	0.0297	0.00166	0.0503	0.00247	0.0928	0.00439	0.1835	0.00569	0.204	0.00622	0.1415	0.00644	0.0417	0.00127	0.0361	0.00739	0.133	0.016	0.266	0.0219	0.1194	0.00378	0.0489	0.00671	0.0188
VCAM1 (CD106)	0	0	0.1668	0.00529	0	0	0	0	0	0	0	0	0.0509	0.00288	0	0	0	0	0	0	0	0	0.0138	0.000456	0	0	0	0	0	0	0	0	0	0	0	0	0.00606	0.000478	0	0	0	0	0	0	0	0	0	0	0
ITGAM (CD11b)	0.1542	0.0119	0.2935	0.0151	0.0782	0.004	0.0449	0.0175	0	0	0	0	0.2223	0.00872	0.0778	0.00639	0.0108	0.00258	0	0	0	0	0	0	0.3083	0.0254	0.1978	0.00612	0.0579	0.00266	0	0	0	0	0	0	0.0428	0.00147	0.0348	0.00147	0	0	0	0	0	0	0	0	0.211
CD34	0.5179	0.1072	0.7826	0.028	0.1336	0.0708	0	0	0	0	0	0	0	0	0	0	0	0	0	0	0	0	0	0	0.3622	0.0668	0.1475	0.019	0.0868	0.00559	0	0	0	0	0	0	0	0	0	0	0	0	0	0	0	0	0.1587	0.1022	0.1139
CD19	0	0	0	0	0	0	0	0	0	0	0	0	0	0	0	0	0	0	0	0	0	0	0	0	0	0	0	0	0	0	0	0	0	0	0	0	0	0	0	0	0	0	0	0	0	0	0	0	0
PDGFRB (CD140b)	1.474	0.0644	1.949	0.0566	1.298	0.0351	2.028	0.1236	1.722	0.0891	1.997	0.1046	1.348	0.1115	1.568	0.1083	2.059	0.0907	1.661	0.0678	1.465	0.0505	1.744	0.0319	1.619	0.018	2.337	0.0464	2.133	0.0767	1.658	0.1377	1.512	0.047	2.08	0.0453	1.627	0.0378	2.491	0.1172	1.682	0.054	1.348	0.053	1.009	0.0332	1.884	0.0804	1.317
Supplementary table 3. Results of qPCR assessment of ASCs markers for plastic as well as oncological surgery patient groups. The table presents normalized gene expression for extended panel of ASCs markers after each passage. ASCs Markers- approved gene name (according to Human Genome Organisation Gene Nomenclature Committee); PS (P1) - patient ID and passage number (P1-P6); T/R – target-to-refer…
[truncated: 48 more columns]

## Sheet: Supplementary_Table_5
ID	Symbol	Expr Fold Change	Expr p-value	Source	Confidence	ID	Symbol	Expr Log Ratio	Pathway	Species	Tissue/Cell Line
hsa-miR-224-5p	miR-224-5p (miRNAs w/seed AAGUCAC)	-2,128	6,32E-03	Ingenuity Expert Findings,TargetScan Human	Experimentally Observed,Moderate (predicted)	SMAD4	SMAD4	0,068	Antiproliferative Role of TOB in T Cell Signaling,BMP signaling pathway,Cardiomyocyte Differentiation via BMP Receptors,Cell Cycle: G1/S Checkpoint Regulation,Chronic Myeloid Leukemia Signaling,Colorectal Cancer Metastasis Signaling,Factors Promoting Cardiogenesis in Vertebrates,Glucocorticoid Receptor Signaling,Hepatic Fibrosis / Hepatic Stellate Cell Activation,HIPPO signaling,Human Embryonic S…	Human,Mouse,Rat	Activated helper T cells,Activated Vd1 Gamma-delta T cells,Activated Vd2 Gamma-delta T cells,Adipose,Amygdala,Astrocytes,B lymphocytes not otherwise specified,BDCA-1+ dendritic cells,BDCA-3+ dendritic cells,Bladder,Brain,Calvaria,CD56bright NK cells,CD56dim NK cells,Cells not otherwise specified,Central memory cytotoxic T cells,Central memory helper T cells,Cerebellum,Cerebral Cortex,Cytotoxic T …
hsa-miR-6785-5p	miR-149-3p (and other miRNAs w/seed GGGAGGG)	-2,222	8,03E-03	Ingenuity Expert Findings,TargetScan Human	Experimentally Observed,High (predicted)	AR	AR	0,416	Androgen Signaling,Glucocorticoid Receptor Signaling,Prostate Cancer Signaling,Sumoylation Pathway	Human,Mouse,Rat	Adipocytes,Adipose,Adrenal Gland,Amygdala,B lymphocytes not otherwise specified,BDCA-3+ dendritic cells,Bladder,Blood platelets,Brain,Cardiomyocytes,CD56bright NK cells,Cells not otherwise specified,Central memory helper T cells,Cerebellum,Cerebral Cortex,Cytotoxic T cells,Dorsal Root Ganglion,Effector memory RA+ cytotoxic T cells,Effector T cells,Embryonic stem cells,Epidermis,Epithelial cells n…
hsa-miR-6838-5p	miR-16-5p (and other miRNAs w/seed AGCAGCA)	-1,515	9,92E-03	Ingenuity Expert Findings,TarBase,TargetScan Human,miRecords	Experimentally Observed,Moderate (predicted)	BCL2	BCL2	1,553	Amyotrophic Lateral Sclerosis Signaling,Apoptosis Signaling,autophagy,Ceramide Signaling,Cytotoxic T Lymphocyte-mediated Apoptosis of Target Cells,Death Receptor Signaling,Docosahexaenoic Acid (DHA) Signaling,EIF2 Signaling,Glucocorticoid Receptor Signaling,Hepatic Fibrosis / Hepatic Stellate Cell Activation,IL-8 Signaling,Induction of Apoptosis by HIV1,Interferon Signaling,Melanocyte Development…	Human,Mouse,Rat	Activated CD56bright NK cells,Activated CD56dim NK cells,Activated helper T cells,Activated Vd1 Gamma-delta T cells,Activated Vd2 Gamma-delta T cells,Adipose,Amygdala,B lymphocytes not otherwise specified,BDCA-1+ dendritic cells,BDCA-3+ dendritic cells,Beta islet cells,Bladder,Bone marrow cells not otherwise specified,Bone marrow-derived macrophages,Brain,Brainstem,Cardiomyocytes,Cartilage Tissue…
hsa-miR-6838-5p	miR-16-5p (and other miRNAs w/seed AGCAGCA)	-1,515	9,92E-03	TarBase	Experimentally Observed	EGFR	EGFR	0,672	3-phosphoinositide Biosynthesis,Agrin Interactions at Neuromuscular Junction,Bladder Cancer Signaling,Caveolar-mediated Endocytosis Signaling,Cholecystokinin/Gastrin-mediated Signaling,Colorectal Cancer Metastasis Signaling,EGF Signaling,Epithelial Adherens Junction Signaling,ErbB Signaling,ERK5 Signaling,Estrogen-Dependent Breast Cancer Signaling,FAK Signaling,G Beta Gamma Signaling,Gap Junction…	Human,Mouse,Rat	Activated CD56dim NK cells,Activated helper T cells,Activated Vd1 Gamma-delta T cells,Activated Vd2 Gamma-delta T cells,Adipocytes,Adipose,Adrenal Gland,Astrocytes,B lymphocytes not otherwise specified,BDCA-1+ dendritic cells,Brain,Cartilage Tissue,CD56bright NK cells,CD56dim NK cells,Central memory helper T cells,Cerebellum,Chondrocytes,Cytotoxic T cells,Dermis,Effector memory helper T cells,Eff…
hsa-miR-6838-5p	miR-16-5p (and other miRNAs w/seed AGCAGCA)	-1,515	9,92E-03	Ingenuity Expert Findings,TargetScan Human,miRecords	Experimentally Observed,High (predicted)	HMGA1	HMGA1	1,447	IL-4 Signaling,iNOS Signaling	Human,Mouse,Rat	Adipose,Adrenal Gland,Amygdala,B lymphocytes not otherwise specified,Bladder,Cerebellum,Cerebral Cortex,Cytotoxic T cells,Dorsal Root Ganglion,Effector T cells,Embryonic stem cells,Epidermis,Heart,Hematopoietic progenitor cells,Hippocampus,Hypothalamus,Kidney,Large Intestine,Liver,Lung,Lymph node,Lymphocytes not otherwise specified,Olfactory Bulb,Other Cells,Other Organ Systems,Ovary,Pituitary Gl…
hsa-miR-6838-5p	miR-16-5p (and other miRNAs w/seed AGCAGCA)	-1,515	9,92E-03	TargetScan Human,miRecords	Experimentally Observed,High (predicted)	MYB	MYB	1,636	Sumoylation Pathway	Human,Mouse	Activated helper T cells,Activated Vd1 Gamma-delta T cells,Activated Vd2 Gamma-delta T cells,Adipose,B lymphocytes not otherwise specified,Bone marrow cells not otherwise specified,CD34+ cells,CD56dim NK cells,Crypt,Cytotoxic T cells,Dermis,Effector memory helper T cells,Effector T cells,Epidermis,Epithelial cells not otherwise specified,Fibroblasts,Heart,Hematopoietic progenitor cells,Large Inte…
hsa-miR-6838-5p	miR-16-5p (and other miRNAs w/seed AGCAGCA)	-1,515	9,92E-03	Ingenuity Expert Findings	Experimentally Observed	SPI1	SPI1	0,138	Acute Myeloid Leukemia Signaling,IL-12 Signaling and Production in Macrophages,Production of Nitric Oxide and Reactive Oxygen Species in Macrophages,Th1 and Th2 Activation Pathway,Th2 Pathway	Human,Mouse,Rat	Adipocytes,Adipose,Amygdala,B lymphocytes not otherwise specified,Bladder,Bone marrow cells not otherwise specified,Bone marrow-derived macrophages,Cerebellum,Cerebral Cortex,Cytotoxic T cells,Dorsal Root Ganglion,Effector T cells,Embryonic stem cells,Epidermis,Heart,Hematopoietic progenitor cells,Hippocampus,Hypothalamus,Immature monocyte-derived dendritic cells,Kidney,Large Intestine,Liver,Lung…
hsa-miR-6838-5p	miR-16-5p (and other miRNAs w/seed AGCAGCA)	-1,515	9,92E-03	Ingenuity Expert Findings,TargetScan Human	Experimentally Observed,High (predicted)	WNT3A	WNT3A	∞	Axonal Guidance Signaling,Basal Cell Carcinoma Signaling,Colorectal Cancer Metastasis Signaling,Glioblastoma Multiforme Signaling,Human Embryonic Stem Cell Pluripotency,Molecular Mechanisms of Cancer,Mouse Embryonic Stem Cell Pluripotency,Osteoarthritis Pathway,Ovarian Cancer Signaling,PCP pathway,Regulation of the Epithelial-Mesenchymal Transition Pathway,Role of Macrophages, Fibroblasts and End…	Human,Mouse,Rat	Adipose,Amygdala,Astrocytes,B lymphocytes not otherwise specified,Bladder,Cerebellum,Cerebral Cortex,Cytotoxic T cells,Dermis,Dorsal Root Ganglion,Effector T cells,Epidermis,Epithelial cells not otherwise specified,Heart,Hippocampus,Hypothalamus,Keratinocytes,Kidney,Large Intestine,Liver,Lung,Mammary Gland,Neurons not otherwise specified,Olfactory Bulb,Other Tissues and Primary Cells,Ovary,Pancre…
hsa-miR-4735-3p	miR-18a-5p (and other miRNAs w/seed AAGGUGC)	-1,613	1,13E-02	Ingenuity Expert Findings	Experimentally Observed	CDKN1A	CDKN1A	1,776	AMPK Signaling,Antiproliferative Role of Somatostatin Receptor 2,Aryl Hydrocarbon Receptor Signaling,ATM Signaling,Bladder Cancer Signaling,Breast Cancer Regulation by Stathmin1,Cell Cycle: G1/S Checkpoint Regulation,Cell Cycle: G2/M DNA Damage Checkpoint Regulation,Chronic Myeloid Leukemia Signaling,Cyclins and Cell Cycle Regulation,Estrogen-mediated S-phase Entry,GADD45 Signaling,Glioblastoma M…	Human,Mouse,Rat	Adipose,Amygdala,Astrocytes,B lymphocytes not otherwise specified,Bladder,Brain,CD34+ cells,Cerebellum,Cerebral Cortex,Cytotoxic T cells,Dermis,Dorsal Root Ganglion,Effector T cells,Embryonic stem cells,Endothelial cells not otherwise specified,Epidermis,Esophagus,Fibroblasts,Granulocytes not otherwise specified,Heart,Hematopoietic progenitor cells,Hepatocytes,Hippocampus,HUVEC cells,Hypothalamus…
hsa-miR-382-5p	miR-382-5p (miRNAs w/seed AAGUUGU)	-1,316	1,36E-02	miRecords	Experimentally Observed	VIM	VIM	0,449	14-3-3-mediated Signaling,ILK Signaling,Signaling by Rho Family GTPases	Human,Mouse,Rat	Adipose,Amygdala,Astrocytes,B lymphocytes not otherwise specified,Bladder,Bone marrow cells not otherwise specified,Brain,CD4+ T-lymphocytes,Cerebellum,Cerebral Cortex,Cornea,Cytotoxic T cells,Dorsal Root Ganglion,Effector T cells,Embryonic stem cells,Endothelial cells not otherwise specified,Epidermis,Epithelial cells not otherwise specified,Fibroblasts,Granulosa cells,Heart,Hematopoietic progen…
hsa-miR-4295	miR-130a-3p (and other miRNAs w/seed AGUGCAA)	-1,639	2,42E-02	Ingenuity Expert Findings	Experimentally Observed	SMAD4	SMAD4	0,068	Antiproliferative Role of TOB in T Cell Signaling,BMP signaling pathway,Cardiomyocyte Differentiation via BMP Receptors,Cell Cycle: G1/S Checkpoint Regulation,Chronic Myeloid Leukemia Signaling,Colorectal Cancer Metastasis Signaling,Factors Promoting Cardiogenesis in Vertebrates,Glucocorticoid Receptor Signaling,Hepatic Fibrosis / Hepatic Stellate Cell Activation,HIPPO signaling,Human Embryonic S…	Human,Mouse,Rat	Activated helper T cells,Activated Vd1 Gamma-delta T cells,Activated Vd2 Gamma-delta T cells,Adipose,Amygdala,Astrocytes,B lymphocytes not otherwise specified,BDCA-1+ dendritic cells,BDCA-3+ dendritic cells,Bladder,Brain,Calvaria,CD56bright NK cells,CD56dim NK cells,Cells not otherwise specified,Central memory cytotoxic T cells,Central memory helper T cells,Cerebellum,Cerebral Cortex,Cytotoxic T …
hsa-miR-30a-5p	miR-30c-5p (and other miRNAs w/seed GUAAACA)	1,380	2,87E-02	TarBase	Experimentally Observed	ANPEP	ANPEP	-0,116	Glutathione-mediated Detoxification,γ-glutamyl Cycle	Human,Mouse,Rat	B lymphocytes not otherwise specified,Bladder,CD34+ cells,Endothelial cells not otherwise specified,Hematopoietic progenitor cells,HUVEC cells,Kidney,Large Intestine,Liver,Lymph node,Mesenchymal stem cells,Monocytes not otherwise specified,Other Cells,Ovary,Pre-B lymphocytes,Prostate Gland,Small Intestine,Stem cells not otherwise specified,Stomach,T lymphocytes not otherwise specified,Testis,Uter…
hsa-miR-30a-5p	miR-30c-5p (and other miRNAs w/seed GUAAACA)	1,380	2,87E-02	Ingenuity Expert Findings	Experimentally Observed	CTGF	CTGF	-0,683	Hepatic Fibrosis / Hepatic Stellate Cell Activation,IGF-1 Signaling,Role of Tissue Factor in Cancer	Human,Mouse,Rat	Adipose,Amygdala,Bladder,Brain,Brainstem,Cartilage Tissue,Caudate Nucleus,Cerebellum,Cerebral Cortex,Chondrocytes,Cornea,Corpus Callosum,Dorsal Root Ganglion,Endothelial cells not otherwise specified,Epidermis,Fibroblasts,Granulocytes not otherwise specified,Heart,Hematopoietic progenitor cells,Hippocampus,Hypothalamus,Kidney,Large Intestine,Lens,Liver,Lung,Mammary Gland,Medulla Oblongata,Mesench…
hsa-miR-30a-5p	miR-30c-5p (and other miRNAs w/seed GUAAACA)	1,380	2,87E-02	TarBase	Experimentally Observed	MET	MET	-1,487	3-phosphoinositide Biosynthesis,Axonal Guidance Signaling,Clathrin-mediated Endocytosis Signaling,Epithelial Adherens Junction Signaling,FGF Signaling,Hepatic Fibrosis / Hepatic Stellate Cell Activation,HGF Signaling,Macropinocytosis Signaling,Regulation of the Epithelial-Mesenchymal Transition Pathway,Remodeling of Epithelial Adherens Junctions,Renal Cell Carcinoma Signaling,Semaphorin Signaling…	Human,Mouse,Rat	Activated CD56bright NK cells,Activated Vd1 Gamma-delta T cells,Adrenal Gland,B lymphocytes not otherwise specified,Brain,Brainstem,Cerebellum,Dorsal Root Ganglion,Embryonic stem cells,Endothelial cells not otherwise specified,Epithelial cells not otherwise specified,Esophagus,Heart,Hematopoietic progenitor cells,Hepatocytes,HUVEC cells,Kidney,Large Intestine,Lens,Liver,Lung,Macrophages not other…
hsa-miR-30a-5p	miR-30c-5p (and other miRNAs w/seed GUAAACA)	1,380	2,87E-02	TarBase	Experimentally Observed	NCL	NCL	-0,353		Human,Mouse,Rat	Adipose,Amygdala,B lymphocytes not otherwise specified,Bladder,Cerebellum,Cerebral Cortex,Cytotoxic T cells,Dorsal Root Ganglion,Effector T cells,Embryonic stem cells,Endothelial cells not otherwise specified,Epidermis,Heart,Hippocampus,Hypothalamus,Kidney,Large Intestine,Liver,Lung,Memory B cells,Microglia,Murine NKT cells,Naive B cells,Olfactory Bulb,Other Cells,Ovary,Pancreas,Pituitary Gland,P…
hsa-miR-30a-5p	miR-30c-5p (and other miRNAs w/seed GUAAACA)	1,380	2,87E-02	Ingenuity Expert Findings,TargetScan Human	Experimentally Observed,High (predicted)	RUNX2	RUNX2	-0,106	BMP signaling pathway,Estrogen Receptor Signaling,Osteoarthritis Pathway,Role of Osteoblasts, Osteoclasts and Chondrocytes in Rheumatoid Arthritis,TGF-β Signaling,VDR/RXR Activation	Human,Mouse,Rat	Activated Vd2 Gamma-delta T cells,Adipose,BDCA-1+ dendritic cells,BDCA-3+ dendritic cells,Bone marrow cells not otherwise specified,Calvaria,Cartilage Tissue,Cells not otherwise specified,Central memory cytotoxic T cells,Chondrocytes,Dermis,Effector memory cytotoxic T cells,Effector memory RA+ cytotoxic T cells,Endothelial cells not otherwise specified,Fibroblasts,Hematopoietic progenitor cells,H…
hsa-miR-30a-5p	miR-30c-5p (and other miRNAs w/seed GUAAACA)	1,380	2,87E-02	miRecords	Experimentally Observed	TP53	TP53	-0,208	Adipogenesis pathway,Amyotrophic Lateral Sclerosis Signaling,Apoptosis Signaling,Aryl Hydrocarbon Receptor Signaling,ATM Signaling,Basal Cell Carcinoma Signaling,Bladder Cancer Signaling,Breast Cancer Regulation by Stathmin1,Cancer Drug Resistance By Drug Efflux,Cell Cycle: G1/S Checkpoint Regulation,Cell Cycle: G2/M DNA Damage Checkpoint Regulation,Chronic Myeloid Leukemia Signaling,Colorectal C…	Human,Mouse,Rat	Activated CD56bright NK cells,Activated CD56dim NK cells,Activated helper T cells,Activated Vd1 Gamma-delta T cells,Activated Vd2 Gamma-delta T cells,Adipose,Adrenal Gland,Amygdala,Astrocytes,B lymphocytes not otherwise specified,BDCA-1+ dendritic cells,BDCA-3+ dendritic cells,Bladder,Brain,Cells not otherwise specified,Central memory cytotoxic T cells,Central memory helper T cells,Cerebellum,Cer…
hsa-miR-30a-5p	miR-30c-5p (and other miRNAs w/seed GUAAACA)	1,380	2,87E-02	TarBase	Experimentally Observed	WNT5A	WNT5A	-1,223	Adipogenesis pathway,Axonal Guidance Signaling,Basal Cell Carcinoma Signaling,Colorectal Cancer Metastasis Signaling,Glioblastoma Multiforme Signaling,Human Embryonic Stem Cell Pluripotency,Molecular Mechanisms of Cancer,Ovarian Cancer Signaling,PCP pathway,Regulation of the Epithelial-Mesenchymal Transition Pathway,Role of Macrophages, Fibroblasts and Endothelial Cells in Rheumatoid Arthritis,Ro…	Human,Mouse,Rat	Bladder,Embryonic stem cells,Endothelial cells not otherwise specified,Epidermis,Fibroblasts,Immature monocyte-derived dendritic cells,Immune cells not otherwise specified,Liver,Lung,Mature monocyte-derived dendritic cells,Monocyte-derived dendritic cells not otherwise specified,Monocyte-derived macrophage,Myeloid dendritic cells,Other Cells,Other Macrophages,Other Nervous System,Other Neurons,Ot…
hsa-miR-216a-3p	miR-128-3p (and other miRNAs w/seed CACAGUG)	-1,923	4,34E-02	TargetScan Human,miRecords	Experimentally Observed,Moderate (predicted)	DCX	DCX	∞	Reelin Signaling in Neurons	Human,Mouse,Rat	Adipose,Amygdala,Brain,Cells not otherwise specified,Cerebellum,Cerebral Cortex,Dorsal Root Ganglion,Effector T cells,Granule cells,Hippocampus,Hypothalamus,Large Intestine,Liver,Lung,Neurons not otherwise specified,Olfactory Bulb,Other Cells,Other Nervous System,Other Neurons,Other Stem cells,Other Tissues and Primary Cells,Pituitary Gland,Retina,Salivary Gland,Small Intestine,Substantia Nigra,S…
hsa-miR-216a-3p	miR-128-3p (and other miRNAs w/seed CACAGUG)	-1,923	4,34E-02	miRecords	Experimentally Observed	KMT2A	KMT2A	0,362		Human,Mouse,Rat	Activated CD56bright NK cells,Activated CD56dim NK cells,Activated helper T cells,Activated Vd1 Gamma-delta T cells,Activated Vd2 Gamma-delta T cells,Adipose,Amygdala,B lymphocytes not otherwise specified,BDCA-1+ dendritic cells,BDCA-3+ dendritic cells,Bladder,Central memory cytotoxic T cells,Central memory helper T cells,Cerebellum,Cerebral Cortex,Cytotoxic T cells,Dorsal Root Ganglion,Effector …
hsa-miR-7-5p	miR-7a-5p (and other miRNAs w/seed GGAAGAC)	-2,941	4,72E-02	TargetScan Human,miRecords	Experimentally Observed,Moderate (predicted)	EGFR	EGFR	0,672	3-phosphoinositide Biosynthesis,Agrin Interactions at Neuromuscular Junction,Bladder Cancer Signaling,Caveolar-mediated Endocytosis Signaling,Cholecystokinin/Gastrin-mediated Signaling,Colorectal Cancer Metastasis Signaling,EGF Signaling,Epithelial Adherens Junction Signaling,ErbB Signaling,ERK5 Signaling,Estrogen-Dependent Breast Cancer Signaling,FAK Signaling,G Beta Gamma Signaling,Gap Junction…	Human,Mouse,Rat	Activated CD56dim NK cells,Activated helper T cells,Activated Vd1 Gamma-delta T cells,Activated Vd2 Gamma-delta T cells,Adipocytes,Adipose,Adrenal Gland,Astrocytes,B lymphocytes not otherwise specified,BDCA-1+ dendritic cells,Brain,Cartilage Tissue,CD56bright NK cells,CD56dim NK cells,Central memory helper T cells,Cerebellum,Chondrocytes,Cytotoxic T cells,Dermis,Effector memory helper T cells,Eff…
Supplementary table 5: Whole transcriptome, mRNA-seq and miRNa-seq analysis of FBS deprivation after P2 exported from Ingenuity Pathway Analysis (IPA). Table presents statistically significant miRNAs with the corresponding mRNA targets. IDs are extended with symbol names, database source, confidence of findings, pathways, kind of species, tissue and cell line classification. Values are expressed …

## Sheet: Supplementary_Table_7
tracking_id	class_code	nearest_ref_id	gene_id	gene_short_name	tss_id	locus	FBS_Pos [FPKM]	FBS_Pos [%]	FBS_Min [FPKM]	FBS_Min [%]
TCONS_00029557	j	NM_001150	XLOC_013053	ANPEP	TSS17739	chr15:90328111-90358356	39379.9	0.106603	39195.2	0.117961
TCONS_00029558	=	NM_001150	XLOC_013053	ANPEP	TSS17740	chr15:90328111-90358356	330027	0.893397	293076	0.882039
TCONS_00088211	j	NM_001114753	XLOC_039943	ENG	TSS53507	chr9:130577290-130617052	10374.3	0.0136229	1147.24	0.00622508
TCONS_00088212	=	NM_001278138	XLOC_039943	ENG	TSS53507	chr9:130577290-130617052	282547	0.371025	37135.7	0.201503
TCONS_00088213	=	NM_000118	XLOC_039943	ENG	TSS53508	chr9:130577290-130617052	10216.8	0.0134161	3116.2	0.0169089
TCONS_00088214	=	NM_001114753	XLOC_039943	ENG	TSS53508	chr9:130577290-130617052	458393	0.601936	142894	0.775363
TCONS_00017070	j	NM_006288	XLOC_007242	THY1	TSS9946	chr11:119252487-119369944	15672.5	0.0295053	5.07868	2.35015e-05
TCONS_00017071	j	NM_006288	XLOC_007242	THY1	TSS9946	chr11:119252487-119369944	0	0	569.615	0.00263588
TCONS_00017072	=	NM_006288	XLOC_007242	THY1	TSS9946	chr11:119252487-119369944	515504	0.970495	215526	0.997341
TCONS_00071354	=	NM_001204813	XLOC_032128	NT5E	TSS43252	chr6:86159301-86210502	4135.67	0.0176641	5940.94	0.0220186
TCONS_00071355	=	NM_002526	XLOC_032128	NT5E	TSS43252	chr6:86159301-86210502	196875	0.840885	234251	0.868192
TCONS_00073202	x	NM_001204813	XLOC_032767	NT5E	TSS44220	chr6:86159301-86210502	33117.6	0.141451	29622.8	0.109789
TCONS_00013507	j	NM_000610	XLOC_005978	CD44	TSS8059	chr11:35160416-35253949	0	0	0	0
TCONS_00013508	=	NM_001202557	XLOC_005978	CD44	TSS8059	chr11:35160416-35253949	2182.93	0.00331946	2659.29	0.00335893
TCONS_00013509	=	NM_000610	XLOC_005978	CD44	TSS8059	chr11:35160416-35253949	678.288	0.00103143	521.986	0.000659317
TCONS_00013510	=	NM_001001389	XLOC_005978	CD44	TSS8059	chr11:35160416-35253949	4351.1	0.00661647	4089.71	0.00516568
TCONS_00013511	=	NM_001001390	XLOC_005978	CD44	TSS8059	chr11:35160416-35253949	2747.7	0.00417827	2921.59	0.00369024
TCONS_00013512	=	NM_001001391	XLOC_005978	CD44	TSS8059	chr11:35160416-35253949	632161	0.961292	768498	0.970684
TCONS_00013513	=	NM_001001392	XLOC_005978	CD44	TSS8059	chr11:35160416-35253949	0	0	0	0
TCONS_00013514	=	NM_001202555	XLOC_005978	CD44	TSS8059	chr11:35160416-35253949	15495.3	0.0235628	13017.1	0.0164418
TCONS_00013515	=	NM_001202556	XLOC_005978	CD44	TSS8059	chr11:35160416-35253949	0	0	0	0
TCONS_00011022	=	NM_033668	XLOC_004723	ITGB1	TSS6455	chr10:33189245-33247293	55786.1	0.049693	23968.6	0.0334438
TCONS_00011023	j	NM_002211	XLOC_004723	ITGB1	TSS6456	chr10:33189245-33247293	0	0	1.37016	1.91181e-06
TCONS_00011024	=	NM_133376	XLOC_004723	ITGB1	TSS6456	chr10:33189245-33247293	12058.6	0.0107415	2907.16	0.00405641
TCONS_00011025	j	NM_002211	XLOC_004723	ITGB1	TSS6457	chr10:33189245-33247293	0	0	556.002	0.000775799
TCONS_00011026	=	NM_002211	XLOC_004723	ITGB1	TSS6457	chr10:33189245-33247293	1054770	0.939565	689250	0.961722
TCONS_00058776	j	NM_007289	XLOC_025980	MME	TSS35212	chr3:154797435-154901518	10884.9	0.0274879	22169.7	0.0409496
TCONS_00058777	=	NM_000902	XLOC_025980	MME	TSS35212	chr3:154797435-154901518	136014	0.34348	116334	0.21488
TCONS_00058778	=	NM_007287	XLOC_025980	MME	TSS35213	chr3:154797435-154901518	147707	0.373009	270868	0.50032
TCONS_00058779	=	NM_007288	XLOC_025980	MME	TSS35214	chr3:154797435-154901518	3056.6	0.00771892	14300.8	0.026415
TCONS_00058780	=	NM_007289	XLOC_025980	MME	TSS35215	chr3:154797435-154901518	98325.6	0.248304	117717	0.217435
TCONS_00049382	j	NM_001935	XLOC_021320	DPP4	TSS29227	chr2:162848754-162931052	26394.5	0.330977	59456.4	0.141826
TCONS_00049383	j	NM_001935	XLOC_021320	DPP4	TSS29227	chr2:162848754-162931052	134.352	0.00168472	0	0
TCONS_00049384	=	NM_001935	XLOC_021320	DPP4	TSS29227	chr2:162848754-162931052	53218.4	0.667338	359765	0.858174
TCONS_00078649	j	NM_001001548	XLOC_035551	CD36	TSS47645	chr7:80231503-80308593	0	0	0	0
TCONS_00078650	j	NM_001001548	XLOC_035551	CD36	TSS47645	chr7:80231503-80308593	0	0	0	0
TCONS_00078651	=	NM_001001547	XLOC_035551	CD36	TSS47645	chr7:80231503-80308593	2788.95	0.0142022	725.519	0.00442836
TCONS_00078652	=	NM_001289911	XLOC_035551	CD36	TSS47645	chr7:80231503-80308593	0	0	0	0
TCONS_00078653	j	NM_001001548	XLOC_035551	CD36	TSS47646	chr7:80231503-80308593	0	0	0	0
TCONS_00078654	=	NM_000072	XLOC_035551	CD36	TSS47646	chr7:80231503-80308593	15727.3	0.0800884	21598	0.131828
TCONS_00078655	=	NM_001001548	XLOC_035551	CD36	TSS47646	chr7:80231503-80308593	114820	0.5847	106597	0.650637
TCONS_00078656	=	NM_001289909	XLOC_035551	CD36	TSS47647	chr7:80231503-80308593	1850.84	0.00942506	2155.26	0.0131551
TCONS_00078657	=	NR_110501	XLOC_035551	CD36	TSS47647	chr7:80231503-80308593	68.5388	0.000349021	38.2587	0.00023352
TCONS_00078658	j	NM_001001548	XLOC_035551	CD36	TSS47648	chr7:80231503-80308593	11908.2	0.0606403	7964.5	0.048613
TCONS_00078659	=	NM_001127443	XLOC_035551	CD36	TSS47648	chr7:80231503-80308593	48052.4	0.244698	21416	0.130717
TCONS_00078660	=	NM_001127444	XLOC_035551	CD36	TSS47649	chr7:80231503-80308593	1041.15	0.00530186	3264.54	0.0199258
TCONS_00078661	=	NM_001289908	XLOC_035551	CD36	TSS47650	chr7:80231503-80308593	116.94	0.000595495	75.6534	0.000461767
TCONS_00047008	=	NM_000885	XLOC_020558	ITGA4	TSS27985	chr2:182321618-182521834	25418.4	0.58995	15829.4	0.60484
TCONS_00047009	=	NM_000885	XLOC_020558	ITGA4	TSS27985	chr2:182321618-182521834	17667.3	0.41005	10341.8	0.39516
TCONS_00020699	=	NM_002205	XLOC_008892	ITGA5	TSS12181	chr12:54747474-54867386	469760		232360
TCONS_00058275	=	NM_001243283	XLOC_025786	ALCAM	TSS34924	chr3:105085556-105301950	49.7568	0.000625775	203.799	0.00427503
TCONS_00058276	=	NM_001243281	XLOC_025786	ALCAM	TSS34924	chr3:105085556-105301950	1358.86	0.0170899	115.685	0.00242669
TCONS_00058277	=	NM_001243280	XLOC_025786	ALCAM	TSS34924	chr3:105085556-105301950	7085.2	0.0891082	882.377	0.0185093
TCONS_00058278	=	NM_001627	XLOC_025786	ALCAM	TSS34924	chr3:105085556-105301950	40204.8	0.505642	30769.1	0.645434
TCONS_00060295	x	NM_001243280	XLOC_026467	ALCAM	TSS35998	chr3:105085556-105301950	30813.7	0.387534	15701	0.329355
TCONS_00003250	j	NM_001114752	XLOC_001104	CD55	TSS1680	chr1:207494816-207534311	9846.56	0.243186	6159.85	0.134942
TCONS_00003251	=	NM_000574	XLOC_001104	CD55	TSS1680	chr1:207494816-207534311	28866.5	0.712933	36768.6	0.805477
TCONS_00003252	=	NM_001114752	XLOC_001104	CD55	TSS1680	chr1:207494816-207534311	1776.73	0.0438809	2719.79	0.0595815
TCONS_00015735	=	NM_001127223	XLOC_006769	CD59	TSS9234	chr11:33724555-33758025	2812.18	0.00457775	2509.45	0.00364829
TCONS_00015736	=	NM_001127225	XLOC_006769	CD59	TSS9234	chr11:33724555-33758025	281.336	0.000457967	0	0
TCONS_00015737	=	NM_001127226	XLOC_006769	CD59	TSS9234	chr11:33724555-33758025	363.422	0.000591589	0	0
TCONS_00015738	=	NM_001127227	XLOC_006769	CD59	TSS9235	chr11:33724555-33758025	0	0	0	0
TCONS_00015739	=	NM_000611	XLOC_006769	CD59	TSS9236	chr11:33724555-33758025	393737	0.640936	449468	0.653446
TCONS_00015740	=	NM_203329	XLOC_006769	CD59	TSS9236	chr11:33724555-33758025	137.94	0.000224543	1272.86	0.00185051
TCONS_00015741	=	NM_203330	XLOC_006769	CD59	TSS9236	chr11:33724555-33758025	3789.37	0.00616845	1676.03	0.00243665
TCONS_00015742	=	NM_203331	XLOC_006769	CD59	TSS9236	chr11:33724555-33758025	213194	0.347043	232916	0.338618
TCONS_00018026	=	NM_001769	XLOC_007985	CD9	TSS10737	chr12:6309481-6349626	25503.5	0.833432	67994.3	0.922305
TCONS_00019877	x	NM_001769	XLOC_008611	CD9	TSS11735	chr12:6309481-6349626	5097.08	0.166568	5727.87	0.0776954
TCONS_00040421	=	NM_000201	XLOC_017928	ICAM1	TSS24290	chr19:10381516-10397291	68719.9		63759
TCONS_00035127	=	NM_002507	XLOC_015652	NGFR	TSS21149	chr17:47572654-47651426	5615		1195.08
TCONS_00003047	=	NR_052021	XLOC_001035	PTPRC	TSS1578	chr1:198608097-198726605	0	0	27.3807	0.00361822
TCONS_00003048	=	NM_001267798	XLOC_001035	PTPRC	TSS1578	chr1:198608097-198726605	99.0784	0.017219	27.1038	0.00358163
TCONS_00003049	j	NM_002838	XLOC_001035	PTPRC	TSS1578	chr1:198608097-198726605	155.803	0.0270773	348.129	0.0460035
TCONS_00003050	j	NM_002838	XLOC_001035	PTPRC	TSS1578	chr1:198608097-198726605	713.091	0.123929	1095.13	0.144716
TCONS_00003051	=	NM_002838	XLOC_001035	PTPRC	TSS1578	chr1:198608097-198726605	0	0	0	0
TCONS_00003052	=	NM_080921	XLOC_001035	PTPRC	TSS1578	chr1:198608097-198726605	4786.04	0.831774	6069.7	0.802081
TCONS_00037570	=	NM_000442	XLOC_016487	PECAM1	TSS22424	chr17:62396776-62407083	15199.8		15352.2
TCONS_00064718	=	NM_002099	XLOC_028557	GYPA	TSS38806	chr4:145030455-145061904	0		29.2728
TCONS_00046895	j	NM_000210	XLOC_020527	ITGA6	TSS27916	chr2:173292313-173371181	297.307	0.0371521	1340.53	0.157929
TCONS_00046896	=	NM_000210	XLOC_020527	ITGA6	TSS27916	chr2:173292313-173371181	2670.91	0.333762	2684.69	0.316285
TCONS_00046897	=	NM_001079818	XLOC_020527	ITGA6	TSS27916	chr2:173292313-173371181	5034.22	0.629086	4462.97	0.525786
TCONS_00081041	j	NM_001018111	XLOC_036364	PODXL	TSS48893	chr7:131184860-131241377	47.2811	0.0010543	0.262487	2.02508e-05
TCONS_00081042	j	NM_001018111	XLOC_036364	PODXL	TSS48893	chr7:131184860-131241377	3902.33	0.0870161	2785.65	0.214912
TCONS_00081043	=	NM_001018111	XLOC_036364	PODXL	TSS48893	chr7:131184860-131241377	675.537	0.0150635	176.502	0.0136171
TCONS_00081044	=	NM_005397	XLOC_036364	PODXL	TSS48893	chr7:131184860-131241377	40220.9	0.896866	9999.42	0.771451
TCONS_00001696	j	NM_001078	XLOC_000579	VCAM1	TSS890	chr1:101185135-101205170	493.907	0.0938865	449.524	0.0983439
TCONS_00001697	=	NM_001078	XLOC_000579	VCAM1	TSS890	chr1:101185135-101205170	10101	0.0397575	5306.39	0.0673554
TCONS_00001698	=	NM_001199834	XLOC_000579	VCAM1	TSS890	chr1:101185135-101205170	395.369	0.81309	221.381	0.795094
TCONS_00001699	=	NM_080682	XLOC_000579	VCAM1	TSS890	chr1:101185135-101205170	266.352	0.0318256	40.2816	0.0331711
TCONS_00005472	s	NM_001078	XLOC_001834	VCAM1	TSS2836	chr1:101185135-101205170	1166.35	0.0214403	656.339	0.00603568
TCONS_00031122	=	NM_000632	XLOC_013927	ITGAM	TSS18802	chr16:31271287-31344281	9692.58	0.908088	2586.51	0.205743
TCONS_00031123	=	NM_001145808	XLOC_013927	ITGAM	TSS18802	chr16:31271287-31344281	556.75	0.0521613	9429.67	0.75008
TCONS_00031124	j	NM_001145808	XLOC_013927	ITGAM	TSS18802	chr16:31271287-31344281	424.283	0.0397506	555.367	0.0441765
TCONS_00007044	=	NM_001025109	XLOC_002354	CD34	TSS3625	chr1:208059882-208084683	7120.43	0.781545	30575.3	0.769311
TCONS_00007045	=	NM_001773	XLOC_002354	CD34	TSS3625	chr1:208059882-208084683	1990.28	0.218455	9168.46	0.230689
TCONS_00030916	=	NM_001178098	XLOC_013876	CD19	TSS18699	chr16:28943259-28950668	23.7351	0.49875	14.8583	0.31187
TCONS_00030917	=	NM_001770	XLOC_013876	CD19	TSS18699	chr16:28943259-28950668	23.8541	0.50125	32.7843	0.68813
TCONS_00067558	x	NM_002609	XLOC_030307	PDGFRB	TSS40890	chr5:149432853-149535422	57057.6	0.0680258	70053.2	0.0483648
TCONS_00067560	x	NM_002609	XLOC_030307	PDGFRB	TSS40891	chr5:149432853-149535422	83428.9	0.0994665	88728.9	0.0612586
TCONS_00069105	=	NM_002609	XLOC_030871	PDGFRB	TSS41740	chr5:149432853-149535422	698277	0.832508	1289650	0.890377
Supplementary table 7:
ASCs stemness markers isoform analysis results from RNA-seq experiment based on 5 biological replicates, after 2nd passage (P2), with and without FBS stimulation. Isoforms are described with: tracking_id – a unique identifier describing the transcript, class_code – the class_code attribute for the transcript (“=” states for complete match of intron chain, “j” means potentially novel isoform, “s” …

## Sheet: Supplementary_Table_8
	Tuxedo pipeline			STAR-Cufflinks pipeline			STAR- HTSeq-DESeq 2 pipeline
gene	log2(fold_change)	p-value	q-value	log2(fold_change)	p-value	q-value	log2(fold_change)	p-value	adj. p-value
ABCA1	2.02517	5e-05	0.0053613	2.05762	5e-05	0.0031028	1.98514	1.45099e-06	0.000196482
ABCA3	1.58893	0.00025	0.0200179	1.63619	0.0073	0.126597	1.5523	1.95757e-05	0.00151639
ABCA9	1.78756	0.00055	0.0353232	1.84593	5e-05	0.0031028	1.82879	6.27328e-05	0.00344526
ABCC3	-1.70014	5e-05	0.0053613	-1.70836	5e-05	0.0031028	-1.6803	1.64963e-06	0.000218379
ABCG1	5.14583	5e-05	0.0053613	4.86284	5e-05	0.0031028	4.86708	1.55791e-26	1.38179e-22
ABI3BP	1.538	5e-05	0.0053613	1.54986	5e-05	0.0031028	1.53544	0.00162957	0.0307194
ABLIM1	2.78941	5e-05	0.0053613	2.83009	5e-05	0.0031028	2.77346	1.89484e-10	1.29822e-07
ACAN	-2.04996	0.0004	0.028025	-2.07562	0.0003	0.0128922	-2.09395	1.3964e-05	0.00114151
ACE	1.25294	0.0001	0.00955892	1.28078	5e-05	0.0031028	1.25906	0.00201216	0.0349253
ACOXL,BCL2L11	1.63128	5e-05	0.0053613
ACTA2	-1.90242	5e-05	0.0053613	-1.8937	0.0001	0.00554367	-1.89895	1.96335e-06	0.000243551
ACTN4	-1.0531	0.00045	0.0304052	-1.01721	0.0007	0.0243042	-1.01617	0.00465737	0.0593734
ADAM19	-1.17894	5e-05	0.0053613	-1.16028	5e-05	0.0031028	-1.20045	1.10696e-05	0.00096257
ADAM33	1.64952	5e-05	0.0053613	1.6615	5e-05	0.0031028	1.65965	0.000322655	0.00998879
ADAMTS15	2.08229	0.0001	0.00955892	2.12453	5e-05	0.0031028	2.08932	0.021764	0.152537
ADAMTS2	-1.01901	0.00085	0.04786	-0.99874	0.00015	0.0076523	-1.03464	4.35105e-10	2.48978e-07
ADH1B,ADH1C	1.77293	0.0001	0.00955892
ADRA2C	-2.9971	0.0002	0.0168341	-2.99319	0.0003	0.0128922	-2.98937	2.18211e-06	0.000266955
AGTR1	1.3897	0.0003	0.0231206	1.42229	0.00015	0.0076523	1.40406	0.00200349	0.0348772
AHNAK2	1.46203	0.00055	0.0353232	1.49381	0.0001	0.00554367	1.45362	0.00168412	0.0313479
ALDH1B1	-1.30106	5e-05	0.0053613	-1.27165	5e-05	0.0031028	-1.3342	1.122e-05	0.000970882
ALDH1L2	-1.00986	5e-05	0.0053613	-0.998397	0.0002	0.00942266	-1.04961	0.00631257	0.0722764
AMOT	1.90357	5e-05	0.0053613	1.98041	5e-05	0.0031028	1.87151	8.09219e-06	0.000745651
ANG,RNASE4	1.23482	5e-05	0.0053613	1.26338	0.0001	0.00554367
ANKRD10	1.02538	0.0003	0.0231206	0.956876	0.00035	0.0145521	1.01674	2.011e-05	0.00153791
ANKRD33B	1.75112	5e-05	0.0053613	1.79175	5e-05	0.0031028	1.75014	0.000963067	0.0214197
ANXA2	-1.32581	5e-05	0.0053613	-1.07567	0.0058	0.107897	-1.10269	1.18176e-05	0.000984187
ANXA2P2	-0.95425	0.0006	0.0372725	-1.13861	0.00275	0.0647808	-1.25185	1.42856e-05	0.00115714
AP2S1	-0.993756	0.0004	0.028025	-0.973596	0.0001	0.00554367	-1.01314	0.000349461	0.0105921
APOB	-2.84344	0.0002	0.0168341	-2.50097	0.00925	0.145129	-2.54523	0.0133389	0.114808
APOD	3.54444	5e-05	0.0053613	3.56675	5e-05	0.0031028	3.52588	3.22435e-05	0.00215837
ARPC5	-0.991014	0.0001	0.00955892	-0.982692	5e-05	0.0031028	-0.972721	9.75634e-05	0.00456198
ARRB1	1.04049	0.00045	0.0304052	1.05243	0.001	0.0318602	0.780204	0.0202485	0.145833
ARSI	-1.55422	0.0004	0.028025	-1.77471	5e-05	0.0031028	-1.81264	1.12042e-06	0.000167017
ASNS	-1.52329	5e-05	0.0053613	-1.50662	5e-05	0.0031028	-1.50465	7.71643e-05	0.00398097
ATOH8	-2.16824	5e-05	0.0053613	-2.14891	5e-05	0.0031028	-2.28759	2.91397e-19	8.61514e-16
ATP10A	-1.34273	5e-05	0.0053613	-1.33008	5e-05	0.0031028	-1.35294	0.000612217	0.0153175
BCL2	1.55281	5e-05	0.0053613	1.59107	5e-05	0.0031028	1.48125	5.90541e-05	0.00327363
BMP2	2.80661	5e-05	0.0053613	2.86888	5e-05	0.0031028	2.79365	5.26418e-08	1.37325e-05
BMPER	1.26647	0.00065	0.0397774	1.31022	0.00075	0.0255599	1.23159	0.00371426	0.0515759
BTG2	1.97893	5e-05	0.0053613	2.00929	5e-05	0.0031028	1.95191	5.199e-05	0.00302377
C11orf24	-0.945556	0.0006	0.0372725	-0.924757	0.00015	0.0076523	-0.966123	9.73674e-05	0.00456198
C11orf96	1.65333	5e-05	0.0053613	1.65563	5e-05	0.0031028	1.66421	0.000797777	0.0187938
C19orf10	-0.886154	0.00055	0.0353232	-0.877441	0.0004	0.0161075
C1orf198	-1.12542	0.0001	0.00955892	-1.10581	5e-05	0.0031028	-1.16001	0.00496921	0.0617721
C1QTNF1	-1.09626	0.00085	0.04786	-1.05387	0.00075	0.0255599	-1.09603	0.0124386	0.110434
C1QTNF7	3.22196	0.0001	0.00955892	3.23478	5e-05	0.0031028	3.21541	1.25706e-06	0.000179831
CAMK2N1	1.58156	5e-05	0.0053613	1.62522	5e-05	0.0031028	1.57121	0.00686982	0.0765476
CBX7	1.32312	0.0002	0.0168341	1.34811	5e-05	0.0031028	1.1987	0.000282178	0.00927434
CCBE1	1.1781	0.00045	0.0304052	1.21763	0.0001	0.00554367	1.19053	0.00526347	0.0641269
CCDC85A	-2.22055	5e-05	0.0053613	-2.23943	5e-05	0.0031028	-2.37978	0.0094097	0.0922202
CCNB1	-1.44787	0.00065	0.0397774	-1.43771	0.0002	0.00942266	-1.45892	0.0129498	0.112606
CD14	-1.80307	5e-05	0.0053613	-1.80092	5e-05	0.0031028	-1.81725	0.0791994	0.319227
CD24	2.93914	0.0002	0.0168341	3.31853	5e-05	0.0031028	3.18115	1.2234e-08	4.17345e-06
CD34	2.16956	5e-05	0.0053613	2.20047	5e-05	0.0031028	2.18161	0.0869333	0.335648
CD9	1.29222	5e-05	0.0053613	1.34641	5e-05	0.0031028	1.29526	0.000642361	0.0159146
CDC20	-1.89209	0.0003	0.0231206	-1.80848	0.00025	0.0112069	-1.84833	0.0114384	0.10427
CDC42EP1	-1.13843	5e-05	0.0053613	-1.12656	5e-05	0.0031028	-1.15442	8.90039e-05	0.00438567
CDC42EP3	-1.3213	5e-05	0.0053613	-1.31983	0.00015	0.0076523	-1.32227	0.0395324	0.214127
CDKN1C	1.59382	5e-05	0.0053613	1.64223	5e-05	0.0031028	1.53803	2.068e-05	0.0015655
CELF2	1.38229	5e-05	0.0053613	1.42096	5e-05	0.0031028	1.3683	3.3045e-05	0.00219545
CEMIP	-2.64704	5e-05	0.0053613	-2.60207	5e-05	0.0031028	-2.62874	3.36632e-06	0.000375567
CERCAM	-0.949786	0.00055	0.0353232	-0.92902	5e-05	0.0031028	-0.948907	7.90497e-05	0.0040411
CFL1	-0.961453	0.0005	0.0329706	-0.923613	0.00205	0.0522106	-1.01126	9.85943e-06	0.000874482
CGNL1	1.92358	5e-05	0.0053613	1.96817	0.00105	0.0331358	1.95548	0.00049041	0.0131609
CH25H	-1.69836	5e-05	0.0053613	-1.6945	5e-05	0.0031028	-1.70645	0.00159381	0.0301735
CHAC1	-2.02613	0.0001	0.00955892	-2.04092	5e-05	0.0031028	-2.01629	9.63566e-05	0.00455805
CHI3L2	2.64489	0.0001	0.00955892	2.72229	0.01055	0.157079	2.63193	0.0135477	0.115874
CHRD	1.38299	0.00085	0.04786	1.35389	0.0011	0.0341946	1.37179	0.00220843	0.0370278
CHRDL1	2.59848	5e-05	0.0053613	2.6172	5e-05	0.0031028	2.57952	0.00500816	0.0620823
CILP	3.6198	5e-05	0.0053613	3.71401	5e-05	0.0031028	3.669	0.00037149	0.0110306
CKAP4	-1.08088	5e-05	0.0053613	-1.06447	0.0002	0.00942266	-1.11287	7.88478e-10	4.37088e-07
CLCN4	2.14027	5e-05	0.0053613	2.15623	5e-05	0.0031028	2.10423	7.3388e-09	2.71214e-06
CLIC3	-2.20756	5e-05	0.0053613	-2.19916	5e-05	0.0031028	-2.19707	0.000395055	0.0114883
CLSPN	-2.13877	0.00025	0.0200179	-2.01165	0.0009	0.0295225	-1.98587	0.00490102	0.061268
CLU	1.89124	5e-05	0.0053613	1.93679	5e-05	0.0031028	1.89005	2.31062e-08	7.19088e-06
CNIH3	1.56092	0.00035	0.0257663	1.4882	0.00045	0.0174451	1.40234	0.000666556	0.0163549
CNN1	-2.64787	5e-05	0.0053613	-2.66088	5e-05	0.0031028	-2.6803	1.94043e-06	0.000242404
COL11A1	-1.32887	0.0004	0.028025	-1.29971	0.00015	0.0076523	-1.34259	0.15645	0.454298
COL15A1	-1.16279	0.0002	0.0168341	-1.14589	5e-05	0.0031028	-1.18666	0.00240334	0.0390054
COL5A1	-1.65441	0.0008	0.0463136	-1.64508	0.002	0.0512512	-1.68043	2.29748e-07	4.73895e-05
COL6A6	1.75671	0.00045	0.0304052	1.73718	0.0006	0.0216926	1.63933	0.154584	0.452128
COLEC12	1.39702	5e-05	0.0053613	1.39127	5e-05	0.0031028	1.33782	0.00514109	0.063069
COTL1	-1.06788	0.0001	0.00955892	-1.05775	0.00015	0.0076523	-1.07907	0.00195004	0.0343513
CREB5	1.60006	5e-05	0.0053613	1.62819	5e-05	0.0031028	1.60302	6.64377e-05	0.00358218
CRIM1	-1.0904	0.00025	0.0200179	-1.07724	0.00015	0.0076523	-1.12205	0.00257686	0.0409964
CRISPLD2	-1.64097	5e-05	0.0053613	-1.61133	5e-05	0.0031028	-1.65635	2.78012e-09	1.20284e-06
CRLF1	-2.00031	5e-05	0.0053613	-1.99375	5e-05	0.0031028	-2.03494	8.14724e-10	4.37951e-07
CRYAB	-1.46571	5e-05	0.0053613	-1.44972	5e-05	0.0031028	-1.44606	0.000903808	0.0204412
CSRP1	-1.00155	0.00025	0.0200179	-0.985783	0.0002	0.00942266	-0.960561	0.0156352	0.125584
CTPS1	-1.27964	0.00025	0.0200179	-1.24835	5e-05	0.0031028	-1.27742	2.85871e-06	0.000331442
CTSF	1.01984	5e-05	0.0053613	1.0234	0.0001	0.00554367	0.997543	3.96756e-05	0.00248695
CTSH	1.82683	5e-05	0.0053613	1.87679	5e-05	0.0031028	1.69422	0.000596891	0.0150409
CTSK	2.61345	5e-05	0.0053613	2.67782	5e-05	0.0031028	2.61848	2.3045e-14	5.10994e-11
CXCL12	1.507	0.0005	0.0329706	1.52164	0.0002	0.00942266	1.46273	0.00775708	0.0823072
CYFIP2	1.90586	5e-05	0.0053613	1.86199	0.00015	0.0076523	1.82264	5.12317e-13	8.26182e-10
CYP27A1	1.0604	0.00045	0.0304052	1.06227	0.00015	0.0076523	1.00413	0.013539	0.115856
DACT1	-1.97159	5e-05	0.0053613	-1.96684	5e-05	0.0031028	-2.00451	0.0192238	0.141573
DCHS1	1.52695	5e-05	0.0053613	1.54979	5e-05	0.0031028	1.50103	0.0077345	0.0821571
DDAH1	-1.39023	5e-05	0.0053613	-1.3775	5e-05	0.0031028	-1.41511	0.00174988	0.0321825
DDIT4	-1.54983	5e-05	0.0053613	-1.54436	5e-05	0.0031028	-1.56938	0.000668245	0.0163549
DENND2A	2.94505	5e-05	0.0053613	2.92088	5e-05	0.0031028	2.8773	5.94583e-06	0.000595893
DHRS13	1.91321	0.00065	0.0397774	1.98206	0.00035	0.0145521	1.59738	0.00186186	0.0331935
DHRS3	-2.24965	5e-05	0.0053613	-2.23548	5e-05	0.0031028	-2.26632	7.16285e-05	0.00375923
DHRS4L1	2.94209	0.00035	0.0257663	3.24323	0.0334	0.31579	1.99259	0.116596
DNAJB11	-0.958196	0.00065	0.0397774	-0.927385	0.00045	0.0174451	-0.777801	0.00042671	0.0120149
DPP4	2.45257	5e-05	0.0053613	2.49214	5e-05	0.0031028	2.43043	2.64098e-07	5.2484e-05
DRP2	2.90641	0.00015	0.0133549	2.84751	0.0006	0.0216926	2.53571	1.86734e-09	8.71706e-07
DUSP6	1.15164	5e-05	0.0053613	1.17284	5e-05	0.0031028	1.08202	0.000944638	0.0211044
EDARADD	-1.34265	5e-05	0.0053613	-0.0360381	0.9597	0.993865	1.04526	0.452167
EEA1	0.965216	0.00075	0.04425	1.00831	0.0001	0.00554367	0.952251	0.00703304	0.0777076
EFHD1	-1.42116	0.00035	0.0257663	-1.41654	0.0002	0.00942266	-1.44266	0.0259715	0.170633
EGR2	1.54581	5e-05	0.0053613	1.57232	5e-05	0.0031028	1.53954	3.50503e-05	0.00226919
EGR3	1.52823	5e-05	0.0053613	1.57617	5e-05	0.0031028	1.50718	0.00142016	0.0278367
EIF4EBP1	-1.71472	5e-05	0.0053613	-1.72353	5e-05	0.0031028	-1.76801	7.45862e-08	1.8635e-05
EIF5A	-1.15838	5e-05	0.0053613	-1.09607	0.0002	0.00942266	-1.1847	0.000544392	0.0142644
ELL2	-0.925806	0.00085	0.04786	-0.986953	0.0001	0.00554367	-1.02481	0.000131074	0.00553601
ELMO1	1.77589	0.0004	0.028025	1.63025	0.00075	0.0255599	1.91593	1.49964e-05	0.00120372
ELN	-2.35957	0.00015	0.0133549	-2.35643	0.0002	0.00942266	-2.35388	6.42845e-05	0.00350875
ENG	-2.02363	5e-05	0.0053613	-2.00688	5e-05	0.0031028	-2.01334	2.0181e-08	6.75453e-06
ENO1	-1.46075	5e-05	0.0053613	-1.45745	0.00065	0.0229029	-1.49681	7.97437e-09	2.88688e-06
EPDR1	-0.975225	0.00045	0.0304052	-0.959853	0.0002	0.00942266	-0.994655	0.00530093	0.0643626
F10	1.38957	0.0009	0.0498782	1.4264	0.0009	0.0295225	1.33734	0.0205236	0.147078
F13A1	-2.18108	0.0001	0.00955892	-2.18668	0.0003	0.0128922	-2.24232	0.0790954	0.319227
F3	-2.33923	5e-05	0.0053613	-2.36952	5e-05	0.0031028	-2.33349	1.13327e-05	0.000975244
FABP3	2.14354	5e-05	0.0053613	2.19352	5e-05	0.0031028	2.16054	4.28358e-05	0.00260227
FAM101B	-1.06826	0.00025	0.0200179	-1.04284	5e-05	0.0031028
FAM107B	1.37673	5e-05	0.0053613	1.43179	5e-05	0.0031028	1.38957	0.00137024	0.0272496
FAM110B	1.24964	5e-05	0.0053613	1.26065	5e-05	0.0031028	1.17563	3.63985e-05	0.00232256
FAM134B	2.45576	5e-05	0.0053613	2.53306	5e-05	0.0031028
FAM180A	1.07225	0.0002	0.0168341	1.04363	0.00585	0.108705	1.01887	0.00299554	0.0449179
FAM213A	1.46879	0.0001	0.00955892	1.34564	5e-05	0.0031028	1.43888	1.08147e-06	0.000164323
FAM216B	1.4967	0.00085	0.04786	1.74851	0.0337	0.316647	1.76561	0.11345	0.383769
FAM49A	1.34825	0.00035	0.0257663	1.37325	0.0002	0.00942266	1.32247	0.00152902	0.0291649
FAM65C	2.18048	5e-05	0.0053613	2.19979	5e-05	0.0031028
FAM84A,LOC653602	2.8602	0.0003	0.0231206	2.9169	0.00035	0.0145521
FGF2	-1.18987	5e-05	0.0053613	-1.17548	5e-05	0.0031028	-1.23526	0.00979401	0.0948341
FIGF,PIR	1.20065	0.0009	0.0498782	1.2539	0.00065	0.0229029
FLNB	-0.973913	0.00075	0.04425	-0.957647	0.00155	0.0432518	-0.998317	0.0189234	0.140218
FLNC	-1.00099	0.0005	0.0329706	-0.995063	0.0012	0.03622	-1.04873	0.0010291	0.0224266
FMNL2	1.04718	0.00035	0.0257663	1.07588	5e-05	0.0031028	0.993964	0.000661009	0.016263
FMO1	2.59705	0.0009	0.0498782	2.65228	0.00885	0.140443	2.58497	0.0258748	0.170187
FSTL3	-1.30187	5e-05	0.0053613	-1.37041	5e-05	0.0031028	-1.31136	0.00167187	0.0311527
FXYD2,FXYD6,FXYD6-FXYD2	2.20391	0.00045	0.0304052	2.18158	0.0016	0.044202
G0S2	-1.29255	0.00035	0.0257663	-1.27257	5e-05	0.0031028	-1.27799	0.020547	0.147088
GADD45B	-1.43436	5e-05	0.0053613	-1.43192	5e-05	0.0031028	-1.44575	0.00275129	0.0429467
GALNT15	2.85543	5e-05	0.0053613	2.89737	5e-05	0.0031028	2.82729	8.97294e-12	9.363e-09
GALNT16	3.13169	5e-05	0.0053613	3.28511	5e-05	0.0031028	3.11164	3.95264e-07	7.40386e-05
GAS1	1.21137	5e-05	0.0053613	1.23113	5e-05	0.0031028	1.18669	7.29937e-06	0.000703715
GEM	1.89346	5e-05	0.0053613	1.95816	5e-05	0.0031028	1.93167	7.4959e-07	0.000119793
GFRA1	1.80284	5e-05	0.0053613	1.84473	5e-05	0.0031028	1.76709	7.79368e-07	0.000123439
GGT5	-1.32191	5e-05	0.0053613	-1.30292	5e-05	0.0031028	-1.3389	0.0501922	0.246966
GNPTAB	1.41099	5e-05	0.0053613	1.43203	5e-05	0.0031028	1.36726	4.26427e-08	1.14612e-05
GOT1	-1.01336	0.00085	0.04786	-0.997822	0.00025	0.0112069	-1.04947	0.000337267	0.0103508
GPC3	1.75891	5e-05	0.0053613	1.75849	5e-05	0.0031028	1.69921	0.0875771	0.336991
GPC4	-1.11779	5e-05	0.0053613	-1.09639	5e-05	0.0031028	-1.12583	0.000333551	0.0102721
GPNMB	1.41638	0.0004	0.028025	1.46446	0.00065	0.0229029	1.39437	9.53733e-09	3.31731e-06
GREM1	-1.84837	5e-05	0.0053613	-1.86861	0.00045	0.0174451	-1.91835	0.00350864	0.0496754
GREM2	-2.6453	5e-05	0.0053613	-2.5568	5e-05	0.0031028	-2.60051	6.8952e-07	0.000112215
GYS1	-1.56047	5e-05	0.0053613	-1.52836	5e-05	0.0031028	-1.56421	1.05237e-12	1.55567e-09
H1F0	0.976075	0.0007	0.0421059	1.00114	0.0005	0.0188989	0.955713	0.0132377	0.114269
HAS2	-3.21541	5e-05	0.0053613	-3.28687	5e-05	0.0031028	-3.29246	1.14955e-06	0.000169932
HEG1	-1.06697	0.00035	0.0257663	-1.04583	0.00025	0.0112069	-1.09925	0.00202092	0.0349794
HGF	1.81011	0.0005	0.0329706	2.05752	0.00085	0.0282727	1.77533	0.000124297	0.00535172
HIF1A	-1.55942	5e-05	0.0053613	-1.5388	5e-05	0.0031028	-1.59315	2.35752e-07	4.8069e-05
HIP1R	1.34039	0.00075	0.04425	1.34824	0.00175	0.0467914	1.33219	6.49512e-08	1.66981e-05
HIST1H1B	-2.19745	0.0006	0.0372725	-2.18161	0.00105	0.0331358	-2.28773
HIST1H3B	-3.42251	5e-05	0.0053613	-3.4545	5e-05	0.0031028	-3.54314
HIST1H3C	-2.8759	0.00025	0.0200179	-2.85184	0.0002	0.00942266	-2.96134
HMGA1	1.44711	5e-05	0.0053613	1.52497	5e-05	0.0031028	1.47366	5.23377e-08	1.37325e-05
HMOX1	-1.18097	0.00035	0.0257663	-1.1636	0.00015	0.0076523	-1.22625	0.000508516	0.0134837
HN1	-1.19458	5e-05	0.0053613	-1.19647	5e-05	0.0031028
HOXC8	-0.951571	0.00085	0.04786	-0.93957	0.00025	0.0112069	-0.879895	0.0451788	0.23277
HR	-3.04984	0.0005	0.0329706	-3.00129	5e-05	0.0031028	-2.99893	8.63512e-08	2.04238e-05
HS6ST1	-1.03309	0.00045	0.0304052	-1.01628	0.0001	0.00554367	-1.04305	0.0026061	0.0413024
HSD3B7	1.07174	0.0005	0.0329706	1.10693	5e-05	0.0031028	0.868377	1.67242e-05	0.00132442
HSP90B1	-1.2139	5e-05	0.0053613	-1.15777	0.0002	0.00942266	-1.19169	5.99062e-07	0.000105215
HSPB1	-1.07848	0.00015	0.0133549	-1.0708	5e-05	0.0031028	-1.10045	0.00201852	0.0349794
HSPB6	-1.54408	5e-05	0.0053613	-1.52409	5e-05	0.0031028	-1.35441	0.0151697	0.12337
HSPB7	-3.56316	5e-05	0.0053613	-3.53938	5e-05	0.0031028	-3.5962	1.45228e-23	8.58731e-20
HTRA3	1.32646	5e-05	0.0053613	1.42367	5e-05	0.0031028	1.31365	0.0107138	0.0999223
HUNK	1.96791	5e-05	0.0053613	1.98115	0.00225	0.0555189	1.94303	7.42287e-07	0.000119704
HYOU1	-0.942796	0.0003	0.0231206	-0.922272	0.00015	0.0076523	-0.89044	0.000414176	0.0118501
IARS	-0.983262	0.0002	0.0168341	-0.970845	0.0006	0.0216926	-1.01158	0.00113939	0.0239192
ID1	-1.41991	5e-05	0.0053613	-1.42646	5e-05	0.0031028	-1.46564	0.0169115	0.131461
ID2	-1.14977	5e-05	0.0053613	-1.16277	5e-05	0.0031028	-1.15256	0.000167265	0.00656442
ID3	-2.71257	5e-05	0.0053613	-2.92652	5e-05	0.0031028	-2.70894	2.35968e-10	1.54324e-07
IGFBP3	-1.70159	0.0002	0.0168341	-1.69604	0.0005	0.0188989	-1.72763	0.000106543	0.00482132
IL13RA2	-1.5929	5e-05	0.0053613	-1.58895	5e-05	0.0031028	-1.62617	0.00187722	0.0334338
IL17RD	2.175	5e-05	0.0053613	2.21123	5e-05	0.0031028	2.13541	5.07184e-06	0.000520054
IL6	-1.15895	0.0001	0.00955892	-1.19948	0.00015	0.0076523	-1.23992	0.0114925	0.104473
IRS2	1.05455	0.0004	0.028025	1.08138	0.0001	0.00554367	1.01247	0.0186844	0.138795
ITGA1,PELO	-1.0838	5e-05	0.0053613	-1.04703	5e-05	0.0031028
ITGA5	-0.975794	0.0008	0.0463136	-0.919981	0.0015	0.0420683	-0.952342	7.10575e-05	0.00375146
ITGA8	-3.09203	5e-05	0.0053613	-3.06889	5e-05	0.0031028	-3.04465	1.10038e-05	0.00096257
ITPKB	1.54735	5e-05	0.0053613	1.57488	5e-05	0.0031028	1.51584	0.000208376	0.00764194
JHDM1D-AS1	1.60098	0.00015	0.0133549	1.62822	5e-05	0.0031028	1.58223	0.000266523	0.00895427
JUP	1.65697	5e-05	0.0053613	1.6852	5e-05	0.0031028	1.64412	0.000120136	0.0052105
KAZN	1.19039	0.0008	0.0463136	1.21738	0.00025	0.0112069	1.09739	4.30718e-05	0.00260768
KCTD15	-1.12125	0.00015	0.0133549	-1.12472	5e-05	0.0031028	-1.15612	0.000253024	0.00864817
KDM7A	1.23791	5e-05	0.0053613	1.27004	5e-05	0.0031028	1.21586	9.48389e-05	0.00454688
KIAA1683	1.35363	0.0008	0.0463136	1.73609	0.0285	0.290253
KIAA1755	1.79111	5e-05	0.0053613	1.813	5e-05	0.0031028	1.79088	2.73401e-09	1.20284e-06
KIF13B	1.25348	0.00025	0.0200179	1.30462	0.0001	0.00554367	1.29264	0.00109676	0.0233279
KLF4	1.08312	0.0003	0.0231206	1.07502	5e-05	0.0031028	1.031	0.0221501	0.154268
KLF9	-0.862349	0.0006	0.0372725	-0.839149	0.00025	0.0112069	-0.892187	0.000559765	0.014581
KLHDC8B	1.12847	0.00085	0.04786	1.12457	0.0001	0.00554367	1.11506	3.19974e-05	0.00215
KRT7	-1.66083	0.0001	0.00955891	-1.69233	5e-05	0.0031028	-1.53767	0.125956	0.405806
LAMA1	1.72185	5e-05	0.0053613	1.75698	5e-05	0.0031028	1.67754	6.77173e-05	0.00364011
LCNL1,PTGDS	1.29164	5e-05	0.0053613
LDHA	-1.75049	5e-05	0.0053613	-1.66931	5e-05	0.0031028	-1.70537	3.36201e-10	2.05651e-07
LIF	1.50463	5e-05	0.0053613	1.50311	5e-05	0.0031028	1.46258	0.000286285	0.00930112
LINC01133	-1.07654	0.00055	0.0353232	-1.53473	5e-05	0.0031028	-1.34103	0.000371932	0.0110306
LIPG	-1.74245	5e-05	0.0053613	-1.70737	5e-05	0.0031028	-1.75918	0.000306706	0.00971547
LMO7	-1.51282	5e-05	0.0053613	-1.49735	5e-05	0.0031028	-1.51229	0.00184206	0.0329772
LOC100130417	-1.99413	0.0003	0.0231206	-3.14009	0.17585	0.702513
LOC101928882	2.01115	0.0004	0.028025	1.78524	0.02855	0.290407
LOXL2	-1.69041	5e-05	0.0053613	-1.68278	5e-05	0.0031028	-1.72397	0.000114756	0.00505126
LPIN1	1.12707	5e-05	0.0053613	1.14803	5e-05	0.0031028	1.09265	0.00310039	0.0458213
LRRC15	-2.61341	5e-05	0.0053613	-2.61972	5e-05	0.0031028	-2.63731	0.00407199	0.0547634
LRRC2	1.75599	5e-05	0.0053613	1.78745	5e-05	0.0031028	1.71248	1.71584e-06	0.00022217
LRRN4CL	2.38489	5e-05	0.0053613	2.415	5e-05	0.0031028	2.35641	1.17676e-05	0.000984187
LSAMP	1.49164	0.0002	0.0168341	1.51177	0.003	0.0685343	1.44103	0.00119241	0.0246529
LTBP4	1.51093	0.0003	0.0231206	1.54886	5e-05	0.0031028	1.4742	0.00143909	0.0280836
LYST	1.09277	0.00035	0.0257663	1.13019	5e-05	0.0031028	1.04972	0.0267387	0.172694
MAGI1	-0.96261	0.0009	0.0498782	-0.937072	0.0009	0.0295225	-1.01699	0.000904579	0.0204412
MARCH4	-1.63174	0.0005	0.0329706	-1.62607	0.0007	0.0243042	-1.64033	0.0234473	0.160159
MATN2	1.63466	5e-05	0.0053613	1.6821	0.00015	0.0076523	1.57155	0.000320383	0.00995319
MBP	1.2484	0.0003	0.0231206	1.29059	5e-05	0.0031028	1.24489
MCF2L	2.18197	5e-05	0.0053613	2.1777	5e-05	0.0031028	2.11198	0.00105357	0.022764
MDK	1.154	0.0001	0.00955892	1.16834	0.0001	0.00554367	1.1379	0.00703873	0.0777076
MET	-1.48726	0.00055	0.0353232	-1.48985	0.0012	0.03622	-1.52491	0.0297295	0.182826
METTL7A	1.13475	5e-05	0.0053613	1.16423	5e-05	0.0031028	1.10041	9.62356e-05	0.00455805
MFAP4	1.31359	5e-05	0.0053613	1.31749	5e-05	0.0031028	1.27914	0.010054	0.096352
MICAL2	-1.54546	5e-05	0.0053613	-1.54396	5e-05	0.0031028	-1.56107	0.00874047	0.088368
MIF	-1.57994	5e-05	0.0053613	-1.5598	5e-05	0.0031028	0.264438	0.640908	0.85823
MIR143,MIR143HG,MIR145	-2.57513	5e-05	0.0053613
MIR210HG	-2.22806	0.00075	0.04425	-2.1916	0.0001	0.00554367	-2.27182	0.000127259	0.00545279
MITF	1.45576	5e-05	0.0053613	1.49337	5e-05	0.0031028	1.47927	0.000551019	0.0143955
MMP11	1.41333	5e-05	0.0053613	1.45513	5e-05	0.0031028	1.53887	0.00148189	0.028535
MN1	-1.26447	5e-05	0.0053613	-1.25065	5e-05	0.0031028	-1.29972	0.00138604	0.0273797
MRPS6,SLC5A3	1.07749	0.00025	0.0200179	1.10692	5e-05	0.0031028
MRVI1	-2.46785	5e-05	0.0053613	-2.47539	0.0003	0.0128922	-2.50028	2.758e-07	5.31784e-05
MT1E	-1.42234	0.00085	0.04786	-1.32077	5e-05	0.0031028	-1.33522	0.00251917	0.0402591
MT2A	-1.5066	5e-05	0.0053613	-1.51365	5e-05	0.0031028	-1.49855	0.000926245	0.0208247
MTCL1	1.04729	0.0006	0.0372725	1.07981	5e-05	0.0031028	1.03527	0.000317566	0.00990035
MTHFD2	-1.31731	5e-05	0.0053613	-1.26298	5e-05	0.0031028	-1.25206	9.22994e-06	0.000822764
MX1	2.00144	0.0001	0.00955892	2.08619	5e-05	0.0031028	2.00769	2.6809e-05	0.00187871
MXRA5	-1.75782	5e-05	0.0053613	-1.73051	5e-05	0.0031028	-1.7798	0.000113436	0.00500557
MYBL2	-2.39552	0.0001	0.00955892	-2.34956	0.0004	0.0161075	-2.39058	0.000130354	0.00552779
MYL12A	-1.07328	5e-05	0.0053613	-1.0454	5e-05	0.0031028	-1.0608	1.93516e-06	0.000242404
MYL6	-1.32303	0.00085	0.04786	-1.29492	5e-05	0.0031028	-1.27546	6.63785e-05	0.00358218
MYL9	-1.51692	0.00015	0.0133549	-1.50244	0.0006	0.0216926	-1.52747	2.21476e-05	0.00165074
MYLIP	2.08715	5e-05	0.0053613	2.10104	5e-05	0.0031028	2.04387	1.16295e-07	2.61133e-05
MYLK	-1.47256	5e-05	0.0053613	-1.45838	5e-05	0.0031028	-1.49075	0.000356852	0.010711
MYO1D	1.14809	0.0002	0.0168341	1.1804	0.0001	0.00554367	1.10844	0.000605505	0.0151924
NDRG4	1.75931	0.00015	0.0133549	1.75486	0.001	0.0318602	1.73998	5.39959e-07	9.67508e-05
NEDD4L	2.37841	5e-05	0.0053613	2.38677	5e-05	0.0031028	2.25862	5.92234e-11	4.77529e-08
NEK7	-1.13552	0.00025	0.0200179	-1.12097	5e-05	0.0031028	-1.16469	0.0104415	0.0986801
NEURL3	inf	0.00085	0.04786	inf	1	1	3.94225	0.0327816
NFASC	-1.20487	5e-05	0.0053613	-1.19189	5e-05	0.0031028	-1.23657	0.000132612	0.0055744
NID2	-1.44787	0.00055	0.0353232	-1.41687	5e-05	0.0031028	-1.38643	0.00409892	0.0547933
NMB	1.78777	5e-05	0.0053613	1.83269	5e-05	0.0031028	1.81352	0.00024538	0.00855167
NOX1	4.61412	0.0006	0.0372725	0.881891	1	1	-0.27844	0.712065	0.891035
NPTX1	3.24508	5e-05	0.0053613	2.75122	0.0012	0.03622	2.70841	2.47356e-08	7.56525e-06
NQO1	-1.34538	5e-05	0.0053613	-1.32517	5e-05	0.0031028	-1.3901	4.2009e-07	7.76247e-05
NR0B1	3.17375	0.0001	0.00955892	3.24601	0.00015	0.0076523	3.06724	5.10851e-05	0.00298091
NRP1	-0.972799	0.0006	0.0372725	-0.946955	0.0012	0.03622	-1.01113	2.36778e-05	0.00175741
NYNRIN	1.23874	0.00015	0.0133549	1.26509	5e-05	0.0031028	1.20202	0.000581854	0.0148507
ODC1	-1.24545	5e-05	0.0053613	-1.24608	5e-05	0.0031028	-1.17199	0.00031479	0.00986583
OLFM2	-1.77047	5e-05	0.0053613	-1.76875	5e-05	0.0031028	-1.78167	0.00981775	0.0948568
OLFML1	1.06461	0.00035	0.0257663	1.10701	0.00015	0.0076523	1.04172	0.0194686	0.142649
OLFML2A	3.88126	5e-05	0.0053613	3.9305	5e-05	0.0031028	3.83991	5.09577e-18	1.29134e-14
OXTR	-2.21433	5e-05	0.0053613	-2.19207	5e-05	0.0031028	-2.21799	0.000196028	0.0073829
P2RY6	-2.56282	0.0006	0.0372725	-2.52148	0.00185	0.0486825	-2.68824	8.16388e-05	0.0041259
P4HA1	-1.25979	5e-05	0.0053613	-1.24757	5e-05	0.0031028	-1.31799	6.25384e-07	0.000107706
P4HA2	-1.09476	0.0001	0.00955892	-1.09268	0.0001	0.00554367	-1.10837	7.37177e-05	0.00385746
P4HA3	-1.24702	0.0009	0.0498782	-1.23755	0.00035	0.0145521	-1.26372	0.0138343	0.11757
PAICS	-0.94887	0.0004	0.028025	-0.886345	0.0003	0.0128922	-0.90417	4.14998e-06	0.000440817
PAMR1	1.20164	5e-05	0.0053613	1.2299	5e-05	0.0031028	1.17702	3.26556e-05	0.00217774
PAPPA2	-1.18268	0.0007	0.0421059	-1.25366	0.00025	0.0112069	-1.24143	0.0274723	0.175352
PCDH15	inf	0.00015	0.0133549	inf	0.0002	0.00942266	3.23774	0.0749622	0.308473
PCDH7	1.20177	0.0005	0.0329706	1.21046	0.0006	0.0216926	1.13263	0.0100415	0.0962847
PCDH9	-1.466	0.0002	0.0168341	-1.44791	0.0004	0.0161075	-1.35761	0.109126	0.375734
PCSK7	-1.06055	0.0001	0.00955892	-1.02868	5e-05	0.0031028	-0.519773	0.010231	0.0975738
PCSK9	1.27692	5e-05	0.0053613	1.30165	5e-05	0.0031028	1.27358	0.0436922	0.228361
PDGFRL	2.42839	5e-05	0.0053613	2.46872	5e-05	0.0031028	2.41581	1.33715e-06	0.000186402
PDIA6	-0.912521	0.00025	0.0200179	-0.893814	0.0007	0.0243042	-0.863001	4.02492e-05	0.00249796
PDK4	2.48109	5e-05	0.0053613	2.49836	0.00455	0.0917225	2.41886	0.000268861	0.00898177
PDLIM4	-0.948237	0.0007	0.0421059	-0.93403	0.00075	0.0255599	-0.914787	0.00260671	0.0413024
PDLIM7	-1.64622	5e-05	0.0053613	-1.64472	5e-05	0.0031028	-1.61061	2.68067e-05	0.00187871
PDPN	1.17947	5e-05	0.0053613	1.20558	5e-05	0.0031028	1.15081	0.00531547	0.0643626
PFKP	-1.34604	5e-05	0.0053613	-1.33641	5e-05	0.0031028	-1.32616	8.11267e-06	0.000745651
PFN1	-1.39331	5e-05	0.0053613	-1.36152	5e-05	0.0031028	-1.44625	2.73831e-07	5.31784e-05
PGK1	-1.39369	5e-05	0.0053613	-1.40259	5e-05	0.0031028	-1.41261	6.43219e-11	4.96089e-08
PKD1L2	3.23231	0.0001	0.00955892	3.33128	0.0001	0.00554367	3.08776	2.58072e-12	3.26996e-09
PKIG	0.993186	0.0006	0.0372725	1.01402	0.0001	0.00554367	0.978991	0.000410726	0.0118085
PLA2R1	1.28873	5e-05	0.0053613	1.24776	5e-05	0.0031028	1.2366	0.000273414	0.00904219
PLEKHG1	1.69759	0.00015	0.0133549	1.7125	5e-05	0.0031028	1.63378	3.8679e-07	7.37771e-05
PLEKHH2	1.44843	0.0001	0.00955892	1.50296	5e-05	0.0031028	1.43405	0.00015513	0.00621184
PLOD1	-0.978569	0.0007	0.0421059	-0.960724	0.00035	0.0145521	-1.00171	5.9024e-05	0.00327363
PLOD2	-1.32894	5e-05	0.0053613	-1.30925	5e-05	0.0031028	-1.34938	0.00240981	0.0390706
PLOD3	-1.04651	0.0004	0.028025	-1.02536	0.00025	0.0112069	-1.05447	1.78761e-06	0.000229785
PLXDC1	1.79993	5e-05	0.0053613	1.82535	5e-05	0.0031028	1.77314	0.00679298	0.0761698
PLXDC2	1.06245	0.0002	0.0168341	1.08188	0.0002	0.00942266	1.02747	0.00114449	0.0239408
PLXNC1	2.13492	5e-05	0.0053613	2.17772	5e-05	0.0031028	2.11973	6.22221e-05	0.00342782
PLXND1	-0.91086	0.00075	0.04425	-0.892392	0.0005	0.0188989	-0.925906	4.19403e-08	1.14458e-05
PODXL	-1.74397	5e-05	0.0053613	-1.72431	5e-05	0.0031028	-1.75298	1.03876e-07	2.39307e-05
PPIB	-1.00024	0.0006	0.0372725	-0.992043	0.0017	0.0461219	-0.818994	0.0036556	0.0510604
PPM1L	1.96654	5e-05	0.0053613	2.33578	0.0071	0.125085	1.92568	3.49408e-05	0.00226919
PPP1R14B	-1.01502	0.00055	0.0353232	-0.91111	0.0004	0.0161075	-0.944111	0.000420183	0.0119258
PPP1R3C	-1.17704	0.0005	0.0329706	-1.1675	0.0001	0.00554367	-1.2164	0.0206482	0.147574
PRDX4	-1.07928	0.0001	0.00955892	-1.06034	5e-05	0.0031028	-1.10334	9.77254e-05	0.00456198
PRELP	2.20084	5e-05	0.0053613	2.25429	5e-05	0.0031028	2.20846	0.0141898	0.119213
PRPS1	-1.32585	5e-05	0.0053613	-1.30583	5e-05	0.0031028	-1.34102	0.000116304	0.00509409
PRRG3	3.5497	5e-05	0.0053613	2.84975	0.0003	0.0128922	3.53871	7.49578e-11	5.54032e-08
PRRX2	-1.20135	5e-05	0.0053613	-1.18176	5e-05	0.0031028	-1.25084	5.36397e-06	0.000546848
PRSS23	-1.30615	5e-05	0.0053613	-1.29744	5e-05	0.0031028	-1.31382	0.000877556	0.0199833
PSAT1	-1.57564	5e-05	0.0053613	-1.54592	5e-05	0.0031028	-1.56646	0.00188521	0.0335088
PSG2,PSG4,PSG5	-1.56376	0.00015	0.0133549
PTGER4	1.38639	0.00085	0.04786	1.40362	0.00055	0.0204175	1.31863	0.000148622	0.0060192
PTGIR	-1.75472	5e-05	0.0053613	-1.76063	5e-05	0.0031028	-1.70224	0.000265779	0.00895427
PTPRU	1.07928	0.00045	0.0304052	1.09672	0.00025	0.0112069	1.02077	0.000339648	0.0103937
PTX3	-1.58943	0.0002	0.0168341	-1.57339	0.00035	0.0145521	-1.60978	0.00445901	0.057736
PVR	-1.51588	5e-05	0.0053613	-1.51046	5e-05	0.0031028	-1.63287	1.81051e-06	0.000231055
PYCR1	-1.24789	5e-05	0.0053613	-1.24115	5e-05	0.0031028	-1.21293	0.00101394	0.0221506
QPRT	1.17233	5e-05	0.0053613	1.21771	0.00015	0.0076523	1.0893	0.000253743	0.00865606
RAB11FIP4	2.55864	5e-05	0.0053613	2.53918	5e-05	0.0031028	2.42853	3.78257e-08	1.04842e-05
RAB3B	-1.48248	5e-05	0.0053613	-1.50114	5e-05	0.0031028	-1.55427	0.0925303	0.345715
RCAN1	-2.32115	5e-05	0.0053613	-2.30039	5e-05	0.0031028	-2.3197	4.0297e-13	7.14828e-10
RCN3	-1.34014	5e-05	0.0053613	-1.32408	5e-05	0.0031028	-1.35896	2.51391e-06	0.000301313
RGMA	1.829	5e-05	0.0053613	1.85202	5e-05	0.0031028	1.80291	1.41328e-06	0.000194342
RGS17	2.01706	5e-05	0.0053613	1.71434	0.0295	0.294663	1.87985	3.02749e-05	0.00205765
RHOC	-0.927368	0.0006	0.0372725	-0.911237	0.0006	0.0216926	-1.01998	0.000134307	0.00561902
RIN2	0.984237	0.00045	0.0304052	1.02264	5e-05	0.0031028	0.976338	9.67572e-05	0.00456198
RNF144A	1.91929	5e-05	0.0053613	1.94682	5e-05	0.0031028	1.89588	3.16168e-06	0.00035723
RPN2	-0.917697	0.0007	0.0421059	-0.895773	0.00065	0.0229029	-0.953518	4.59117e-06	0.00048191
RRM2	-1.73689	0.00065	0.0397774	-1.69279	0.0001	0.00554367	-1.76774	0.00686215	0.0765102
RSAD2	3.47125	0.0004	0.028025	3.71948	0.00015	0.0076523	3.60655	1.67691e-09	8.26298e-07
RTN4RL2	1.76351	0.00015	0.0133549	1.77307	5e-05	0.0031028	1.66038	0.0205878	0.147261
S100A11	-1.01543	0.00025	0.0200179	-0.976362	0.0003	0.0128922	-1.00833	0.00565602	0.0668435
S100A9	-3.15322	0.00045	0.0304052	-3.10932	0.0005	0.0188989	-3.07748	0.00724984	0.0790378
SALL2	1.88418	0.0001	0.00955892	1.90814	0.0002	0.00942266	1.81767	2.43591e-10	1.54324e-07
SBSN	1.61671	5e-05	0.0053613	1.60077	0.00015	0.0076523	1.55788	0.00464676	0.0593461
SCARF2	-0.876587	0.00075	0.04425	-0.864334	0.0002	0.00942266	-0.923525	2.9952e-06	0.000344799
SCRG1	-2.70314	5e-05	0.0053613	-2.69036	5e-05	0.0031028	-2.31295	3.79926e-05	0.0023984
SCUBE3	-3.11152	5e-05	0.0053613	-3.009	5e-05	0.0031028	-3.01727	1.30066e-12	1.77481e-09
SEC61G	-1.30925	5e-05	0.0053613	-1.32274	5e-05	0.0031028	-1.32707	9.40089e-05	0.00453083
SEL1L3	-1.42226	0.0002	0.0168341	-1.41321	5e-05	0.0031028	-1.45458	0.000351808	0.0106135
SEMA7A	-1.48202	5e-05	0.0053613	-1.47201	5e-05	0.0031028	-1.52451	0.00791017	0.0830779
SERPINE1	-1.86926	0.0001	0.00955892	-2.18659	5e-05	0.0031028	-1.9871	0.00100245	0.0220352
SERPINH1	-1.36149	0.0003	0.0231206	-1.35782	0.00035	0.0145521	-1.38466	6.92349e-06	0.000674812
SETDB2	1.33593	5e-05	0.0053613	1.37646	0.0001	0.00554367	1.3187	2.64797e-05	0.00187871
SFRP1	2.22129	5e-05	0.0053613	2.25526	5e-05	0.0031028	2.19351	0.000157467	0.00628465
SGCG	-1.88551	5e-05	0.0053613	-1.89985	5e-05	0.0031028	-1.87729	0.000285422	0.0092901
SGIP1	3.10705	5e-05	0.0053613	3.14312	5e-05	0.0031028	2.99955	3.30926e-35	5.8703e-31
SH2D4A	-1.17354	0.0008	0.0463136	-1.15732	5e-05	0.0031028	-1.20021	8.06475e-05	0.00408745
SHC2	1.56399	0.00015	0.0133549	1.58361	0.00015	0.0076523	1.56832	0.00219136	0.0368112
SIPA1L2	1.77283	5e-05	0.0053613	1.81825	5e-05	0.0031028	1.77454	2.51125e-05	0.00181825
SLC16A3	-2.00624	5e-05	0.0053613	-1.99822	5e-05	0.0031028	-1.89022	6.14987e-09	2.37158e-06
SLC1A5	-1.29253	5e-05	0.0053613	-1.2812	5e-05	0.0031028	-1.32712	0.000513908	0.0135456
SLC25A23	0.990531	0.00075	0.04425	1.02406	0.0001	0.00554367	0.966235	0.00345236	0.049111
SLC25A29	1.2421	0.0004	0.028025	1.11292	0.00195	0.0504362	1.28225	8.0896e-08	1.93921e-05
SLC2A1	-1.27538	5e-05	0.0053613	-1.27222	5e-05	0.0031028	-1.29889	0.00107492	0.0231126
SLC38A5	-1.21323	0.0004	0.028025	-1.20096	0.0003	0.0128922	-1.22117	0.00146492	0.0283383
SLC40A1	1.51986	0.0001	0.00955892	1.57677	5e-05	0.0031028	1.52466	0.012727	0.111265
SLC43A3	0.92307	0.0008	0.0463136	0.959944	0.0003	0.0128922	0.976977	0.0308044	0.186689
SLC7A1	-1.08361	5e-05	0.0053613	-1.06703	5e-05	0.0031028	-1.11694	0.00745083	0.0803956
SLC7A2	1.94664	0.00055	0.0353232	2.0201	0.0034	0.0748946	1.94108	0.00133376	0.0268249
SLC7A5	-1.78254	5e-05	0.0053613	-1.77456	5e-05	0.0031028	-1.80163	0.000342768	0.0104294
SLC8A1	-1.99587	0.00015	0.0133549	-2.05888	5e-05	0.0031028	-2.12196	0.00100947	0.0220859
SLITRK4	2.99255	5e-05	0.0053613	3.10562	5e-05	0.0031028	3.03507	9.42876e-09	3.31731e-06
SMOC2	1.43374	5e-05	0.0053613	1.47374	5e-05	0.0031028	1.41865	0.0203012	0.146094
SNAI1	-2.16342	5e-05	0.0053613	-2.14942	5e-05	0.0031028	-2.14728	2.65025e-06	0.000311343
SNAI2	-0.930943	0.0003	0.0231206	-0.911446	0.00025	0.0112069	-0.948695	0.00014129	0.00584229
SNCAIP	2.24411	5e-05	0.0053613	2.2785	0.00045	0.0174451	2.31424	2.45431e-21	8.7074e-18
SORBS2	-1.5441	0.00015	0.0133549	-1.50488	0.0006	0.0216926	-1.51802	0.00178312	0.0325086
SOX4	0.898923	0.0008	0.0463136	0.918077	0.00025	0.0112069	0.844714	0.000341853	0.0104241
SPATA13	1.4555	0.0001	0.00955892	1.50298	0.0001	0.00554367	1.36443	0.000381309	0.0112173
SQRDL	1.07602	0.0002	0.0168341	1.09537	0.0001	0.00554367
SREBF1	1.32143	5e-05	0.0053613	1.37521	5e-05	0.0031028	1.34725	3.01279e-06	0.000344799
SRM	-0.916512	0.00035	0.0257663	-0.89371	0.0005	0.0188989	-0.926493	0.00387768	0.0529124
ST3GAL5	2.18644	5e-05	0.0053613	2.20237	5e-05	0.0031028	2.22527	4.0102e-10	2.37123e-07
ST8SIA1	3.25831	0.00075	0.04425	3.37325	0.0004	0.0161075	3.28662	1.03533e-11	9.66613e-09
STARD9	1.49766	0.0001	0.00955892	1.47037	5e-05	0.0031028	1.39191	0.000108462	0.0048342
STC2	-1.51502	5e-05	0.0053613	-1.50871	5e-05	0.0031028	-1.54818	0.00511554	0.0629903
SUN1	0.990728	0.00035	0.0257663	0.98709	0.00015	0.0076523	0.989294	0.000136479	0.0056831
SYT7	1.60101	0.00015	0.0133549	1.63712	0.00145	0.0410817	1.61661	0.000169773	0.00663136
TAGLN	-2.9124	5e-05	0.0053613	-2.90106	5e-05	0.0031028	-2.70739	3.03438e-09	1.25179e-06
TBC1D2B	0.964782	0.00025	0.0200179	0.989344	0.00015	0.0076523	0.966039	0.000201305	0.00753978
TCN2	1.4982	0.00015	0.0133549	1.55047	5e-05	0.0031028	1.51071	2.92293e-09	1.23452e-06
TGFB2	2.18303	5e-05	0.0053613	2.21622	5e-05	0.0031028	2.20415	1.10851e-06	0.000166643
TGFBR3	1.30856	5e-05	0.0053613	1.34576	5e-05	0.0031028	1.28734	0.00722564	0.0788773
TGM2	-1.94814	5e-05	0.0053613	-1.94386	5e-05	0.0031028	-1.97386	0.000458527	0.0126106
THBD	-1.58154	5e-05	0.0053613	-1.55112	5e-05	0.0031028	-1.6096	0.000416876	0.0118699
THRB	1.2773	0.0008	0.0463136	1.28655	0.00045	0.0174451	1.21002	0.000211145	0.0076752
THY1	-1.26565	5e-05	0.0053613	-1.24934	0.00025	0.0112069	-1.30761	0.000185852	0.00708996
TINAGL1	-1.54718	0.00045	0.0304052	-1.53898	0.0001	0.00554367	-1.56806	0.0153882	0.124473
TK1	-2.62307	0.0001	0.00955892	-2.62087	5e-05	0.0031028	-2.68586	2.06895e-05	0.0015655
TMEM159	1.04501	0.0004	0.028025	1.09063	0.0002	0.00942266	1.02383	0.000145255	0.0059098
TMEM35	4.78792	5e-05	0.0053613	4.94453	5e-05	0.0031028
TNC	-2.22529	5e-05	0.0053613	-2.22654	0.00025	0.0112069	-2.26604	2.69007e-05	0.00187871
TNFRSF12A	-1.51021	5e-05	0.0053613	-1.493	5e-05	0.0031028	-1.44961	0.000734139	0.0175985
TNFRSF14	1.34409	5e-05	0.0053613	1.28062	5e-05	0.0031028	1.30114	0.000360806	0.0107624
TP53INP1	0.921677	0.0007	0.0421059	0.952263	5e-05	0.0031028	0.89278	8.48202e-06	0.000771602
TPD52L1	-1.81372	5e-05	0.0053613	-1.79285	5e-05	0.0031028	-1.81908	0.00126214	0.0257347
TPI1	-1.64924	5e-05	0.0053613	-1.56306	5e-05	0.0031028	-1.58872	5.062e-07	9.25721e-05
TPM1	-2.276	5e-05	0.0053613	-2.26986	5e-05	0.0031028	-2.14436	3.62699e-06	0.000399622
TPM2	-1.31386	5e-05	0.0053613	-1.34222	0.00105	0.0331358	-1.35334	0.000213058	0.00770997
TPX2	-1.38693	0.0006	0.0372725	-1.37054	0.00055	0.0204175	-1.41902	0.0255013	0.16892
TRAK2	0.966448	0.00065	0.0397774	0.995983	5e-05	0.0031028	0.9404	0.000538642	0.0141555
TRIB1	1.23498	0.0002	0.0168341	1.15771	5e-05	0.0031028	1.13256	0.000424212	0.0119636
TRIB3	-1.19515	5e-05	0.0053613	-1.19237	5e-05	0.0031028	-1.21686	0.0154721	0.124908
TRIL	1.86116	5e-05	0.0053613	1.88709	5e-05	0.0031028	1.82412	0.00608322	0.0705295
TRNP1	-1.25762	0.0004	0.028025	-1.29084	0.0002	0.00942266	-1.31825	5.30374e-05	0.00305464
TSEN15	-1.19159	5e-05	0.0053613	-1.11299	0.00015	0.0076523	-1.14588	0.000135076	0.0056379
TSHZ2	0.990331	0.0004	0.028025	1.01865	5e-05	0.0031028	0.95041	0.0028884	0.043766
UCHL1	-1.06695	0.00035	0.0257663	-1.05195	0.00025	0.0112069	-1.0648	0.0280213	0.177119
UNC5B	-1.05602	0.0006	0.0372725	-1.04888	0.0004	0.0161075	-1.0773	0.0234452	0.160159
VASP	-1.0755	5e-05	0.0053613	-1.03171	5e-05	0.0031028	-1.07148	6.68688e-06	0.000658992
VEGFA	-1.04148	5e-05	0.0053613	-1.03393	0.0001	0.00554367	-1.06334	0.000916662	0.0206631
VIT	1.78055	5e-05	0.0053613	1.83457	0.00055	0.0204175	1.71686	6.30449e-05	0.00345171
VLDLR	-1.14106	0.00035	0.0257663	-1.0757	0.00045	0.0174451	-1.18871	0.000287345	0.00931294
VWCE	2.6658	5e-05	0.0053613	2.70599	5e-05	0.0031028	2.63886	4.4184e-11	3.73229e-08
WARS	-0.993373	0.0009	0.0498782	-0.976669	0.00095	0.0306785	-1.00238	0.00650345	0.0736774
WISP2	2.37437	5e-05	0.0053613	2.43786	5e-05	0.0031028	2.34664	1.94484e-07	4.10708e-05
WNK4	-2.08583	0.00015	0.0133549	-2.04511	0.0006	0.0216926	-1.95077	0.000305176	0.0096843
WNT5A	-1.22269	0.0007	0.0421059	-1.19409	0.0003	0.0128922	-1.25527	0.046811	0.237387
ZCCHC14	1.25773	5e-05	0.0053613	1.29197	5e-05	0.0031028	1.22799	8.21618e-05	0.00414053
ZNF106	1.1604	0.00015	0.0133549	1.18794	0.00015	0.0076523	1.11267	0.00388552	0.0529787
ZNF281	-1.02416	0.00025	0.0200179	-0.986166	0.00015	0.0076523	-1.05439	0.00238263	0.0387401
ZNF589	1.53127	0.0003	0.0231206	1.33266	0.00145	0.0410817	1.28478	6.87265e-05	0.00367211
ZNF704	1.27442	5e-05	0.0053613	1.29873	5e-05	0.0031028	1.22211	0.000428661	0.0120264
